# Supplementary material for: The metabolic, virulence and antimicrobial resistance profiles of colonising Streptococcus pneumoniae shift after PCV13 introduction in urban Malawi
Source: Nat Commun. 2023 Nov 17;14:7477. doi: 10.1038/s41467-023-43160-y (PMC10656543; doi:10.1038/s41467-023-43160-y)
Supplement: Supplementary file 3 — Supplementary Data 1 [file 41467_2023_43160_MOESM3_ESM.xlsx]

## Sheet: Sheet1
Gene 38_112	Non-unique Gene name	Annotation	Sensitivity	Specificity	Odds_ratio	Bonferroni_p	Benjamini_H_p
iga		Immunoglobulin A1 protease	100	100	inf	7.0959e-09	3.379e-11
menG		Ubiquinone/menaquinone biosynthesis C-methyltransferase UbiE	100	100	inf	7.0959e-09	3.379e-11
fucA		L-fuculose phosphate aldolase	100	100	inf	7.0959e-09	3.379e-11
fucU		L-fucose mutarotase	100	100	inf	7.0959e-09	3.379e-11
manX_3		PTS system mannose-specific EIIAB component	100	100	inf	7.0959e-09	3.379e-11
group_1542	manX_4	PTS system mannose-specific EIIAB component	100	100	inf	7.0959e-09	3.379e-11
group_1543	sorC_2	PTS system sorbose-specific EIIC component	100	100	inf	7.0959e-09	3.379e-11
manZ_3		PTS system mannose-specific EIID component	100	100	inf	7.0959e-09	3.379e-11
dnaG_2		DNA primase	100	100	inf	7.0959e-09	3.379e-11
pezA_2		Antitoxin PezA	100	100	inf	7.0959e-09	3.379e-11
pezT_2		Toxin PezT	100	100	inf	7.0959e-09	3.379e-11
group_1578		IS200/IS605 family transposase ISSpn6	100	100	inf	7.0959e-09	3.379e-11
btuD_2		Vitamin B12 import ATP-binding protein BtuD	100	100	inf	7.0959e-09	3.379e-11
comC1		Competence-stimulating peptide type 1	100	100	inf	7.0959e-09	3.379e-11
rlmN		putative dual-specificity RNA methyltransferase RlmN	100	100	inf	7.0959e-09	3.379e-11
group_1605		IS5 family transposase IS1381A	100	100	inf	7.0959e-09	3.379e-11
pezA_3		Antitoxin PezA	100	100	inf	7.0959e-09	3.379e-11
dnaG_1		DNA primase	100	100	inf	7.0959e-09	3.379e-11
dpnC		Type-2 restriction enzyme DpnI	100	100	inf	7.0959e-09	3.379e-11
yoeB		Toxin YoeB	100	100	inf	7.0959e-09	3.379e-11
sstT_2		Serine/threonine transporter SstT	100	100	inf	7.0959e-09	3.379e-11
btuD_5		Vitamin B12 import ATP-binding protein BtuD	100	100	inf	7.0959e-09	3.379e-11
hlyB_1		Alpha-hemolysin translocation ATP-binding protein HlyB	97.1429	100	inf	9.93426e-08	4.51557e-10
glgD_1		Glycogen biosynthesis protein GlgD	100	92.3077	inf	2.55452e-07	1.11066e-09
tet(M)		tetracycline resistance ribosomal protection protein Tet(M)	94.2857	100	inf	7.4507e-07	3.18406e-09
arnC_1		Undecaprenyl-phosphate 4-deoxy-4-formamido-L-arabinose transferase	94.2857	100	inf	7.4507e-07	3.18406e-09
lytB		Putative endo-beta-N-acetylglucosaminidase	91.4286	100	inf	3.97371e-06	1.64884e-08
Gene 23B_97	Non-unique Gene name	Annotation	Sensitivity	Specificity	Odds_ratio	Bonferroni_p	Benjamini_H_p
xerC_2		Tyrosine recombinase XerC	100	100	inf	1.59049e-27	2.65081e-28
glgC_1		Glucose-1-phosphate adenylyltransferase	100	100	inf	1.59049e-27	2.65081e-28
lacG_1		6-phospho-beta-galactosidase	100	98.1818	inf	7.95244e-26	3.29879e-27
group_1862	lacE_1	PTS system lactose-specific EIICB component	100	98.1818	inf	7.95244e-26	3.29879e-27
group_1863	licT_1	Transcription antiterminator LicT	100	98.1818	inf	7.95244e-26	3.29879e-27
sarA_3		Oligopeptide-binding protein SarA	100	98.1818	inf	7.95244e-26	3.29879e-27
group_361		putative ABC transporter ATP-binding protein	100	98.1818	inf	7.95244e-26	3.29879e-27
lacC_3		Tagatose-6-phosphate kinase	97.9592	100	inf	8.90673e-26	3.29879e-27
srlR_2		Glucitol operon repressor	97.9592	100	inf	8.90673e-26	3.29879e-27
gatA_2		PTS system galactitol-specific EIIA component	97.9592	100	inf	8.90673e-26	3.29879e-27
gatB_2		PTS system galactitol-specific EIIB component	97.9592	100	inf	8.90673e-26	3.29879e-27
gatC_3		PTS system galactitol-specific EIIC component	97.9592	100	inf	8.90673e-26	3.29879e-27
otnC_2		3-oxo-tetronate 4-phosphate decarboxylase	97.9592	100	inf	8.90673e-26	3.29879e-27
ydcP		putative protease YdcP	95.9184	100	inf	2.53842e-24	8.4614e-26
bmrA		Multidrug resistance ABC transporter ATP-binding/permease protein BmrA	97.9592	98.1818	2592	4.28796e-24	1.29938e-25
licR_2		putative licABCH operon regulator	97.9592	98.1818	2592	4.28796e-24	1.29938e-25
lytA_7		Autolysin	100	94.5455	inf	7.02996e-23	1.80255e-24
galE_2		UDP-glucose 4-epimerase	100	92.7273	inf	4.67763e-22	9.35525e-24
phoU_3		Phosphate-specific transport system accessory protein PhoU	100	92.7273	inf	4.67763e-22	9.35525e-24
galT_2		Galactose-1-phosphate uridylyltransferase	100	92.7273	inf	4.67763e-22	9.35525e-24
fucA		3-oxo-tetronate 4-phosphate decarboxylase	100	90.9091	inf	5.13523e-21	7.23271e-23
eabC		Blood-group-substance endo-1,4-beta-galactosidase	100	90.9091	inf	5.13523e-21	7.23271e-23
agaA_3		Alpha-galactosidase AgaA	100	90.9091	inf	5.13523e-21	7.23271e-23
sugB		Trehalose transport system permease protein SugB	100	90.9091	inf	5.13523e-21	7.23271e-23
araP		L-arabinose transport system permease protein AraP	100	90.9091	inf	5.13523e-21	7.23271e-23
msmE_2		Multiple sugar-binding protein	100	90.9091	inf	5.13523e-21	7.23271e-23
yoeB		Toxin YoeB	100	90.9091	inf	5.13523e-21	7.23271e-23
group_575	inlJ	Internalin-J	100	90.9091	inf	5.13523e-21	7.23271e-23
group_272	bshA	N-acetyl-alpha-D-glucosaminyl L-malate synthase	97.9592	90.9091	480	2.34997e-19	2.3039e-21
glnH		ABC transporter glutamine-binding protein GlnH	91.8367	90.9091	112.5	1.42197e-15	9.0571e-18
Gene_114_17F	Non-unique Gene name	Annotation	Sensitivity	Specificity	Odds_ratio	Bonferroni_p	Benjamini_H_p
group_1772	sarA_2	Oligopeptide-binding protein SarA	100	100	inf	1.98184e-16	6.00559e-18
group_1774	iga_2	Immunoglobulin A1 protease	100	100	inf	1.98184e-16	6.00559e-18
inhA		Isonitrile hydratase	100	100	inf	1.98184e-16	6.00559e-18
haeIIIM		Modification methylase HaeIII	100	100	inf	1.98184e-16	6.00559e-18
mutL_2		DNA mismatch repair protein MutL	100	100	inf	1.98184e-16	6.00559e-18
gspA_2		General stress protein A	100	100	inf	1.98184e-16	6.00559e-18
gspA_1		General stress protein A	100	100	inf	1.98184e-16	6.00559e-18
nnrD_1		ADP-dependent (S)-NAD(P)H-hydrate dehydratase	100	100	inf	1.98184e-16	6.00559e-18
group_512	lytB_1	Putative endo-beta-N-acetylglucosaminidase	100	100	inf	1.98184e-16	6.00559e-18
group_1109	yodJ	Putative carboxypeptidase YodJ	100	97.3684	inf	5.94553e-15	8.0345e-17
epsJ_3		putative glycosyltransferase EpsJ	100	97.3684	inf	5.94553e-15	8.0345e-17
lafA		Bacteriocin lactacin-F subunit LafA	100	97.3684	inf	5.94553e-15	8.0345e-17
group_423	pinR	Serine recombinase PinR	100	97.3684	inf	5.94553e-15	8.0345e-17
soxS		Regulatory protein SoxS	100	94.7368	inf	9.21557e-14	9.30866e-16
gapN		NADP-dependent glyceraldehyde-3-phosphate dehydrogenase	100	94.7368	inf	9.21557e-14	9.30866e-16
group_1624	ykoD_2	Putative HMP/thiamine import ATP-binding protein YkoD	100	94.7368	inf	9.21557e-14	9.30866e-16
group_1625	ecfT_1	Energy-coupling factor transporter transmembrane protein EcfT	100	94.7368	inf	9.21557e-14	9.30866e-16
ndvA		Beta-(1-->2)glucan export ATP-binding/permease protein NdvA	100	94.7368	inf	9.21557e-14	9.30866e-16
irtA		Iron import ATP-binding/permease protein IrtA	100	94.7368	inf	9.21557e-14	9.30866e-16
acpA_1		Putative trans-acting regulator	100	94.7368	inf	9.21557e-14	9.30866e-16
group_550	ettA_1	Energy-dependent translational throttle protein EttA	100	94.7368	inf	9.21557e-14	9.30866e-16
bbmA_2		Intracellular maltogenic amylase	100	92.1053	inf	9.82994e-13	8.93631e-15
smc_1		Chromosome partition protein Smc	93.1034	94.7368	243	5.6784e-11	4.26947e-13
lagD_1		Lactococcin-G-processing and transport ATP-binding protein LagD	93.1034	92.1053	157.5	5.39078e-10	3.87826e-12
Gene 10A	Non-unique Gene name	Annotation	Sensitivity	Specificity	Odds_ratio	Bonferroni_p	Benjamini_H_p
araQ_3		L-arabinose transport system permease protein AraQ	100	100	inf	0.0048768	4.55776e-05
yteP_2		putative multiple-sugar transport system permease YteP	100	100	inf	0.0048768	4.55776e-05
nanE_1		Putative N-acetylmannosamine-6-phosphate 2-epimerase	100	100	inf	0.0048768	4.55776e-05
ybbH_1		putative HTH-type transcriptional regulator YbbH	100	100	inf	0.0048768	4.55776e-05
hlyB_1		Alpha-hemolysin translocation ATP-binding protein HlyB	100	100	inf	0.0048768	4.55776e-05
mboIR		Type-2 restriction enzyme MboI	100	100	inf	0.0048768	4.55776e-05
dpnA		Modification methylase DpnIIB	100	100	inf	0.0048768	4.55776e-05
dpnM		Modification methylase DpnIIA	100	100	inf	0.0048768	4.55776e-05
iga_1		Immunoglobulin A1 protease	100	100	inf	0.0048768	4.55776e-05
Int-Tn_2		Transposase from transposon Tn916	100	100	inf	0.0048768	4.55776e-05
group_240	malK_2	Maltose/maltodextrin import ATP-binding protein MalK	100	100	inf	0.0048768	4.55776e-05
bbmA_2		Intracellular maltogenic amylase	100	100	inf	0.0048768	4.55776e-05
natA_1		ABC transporter ATP-binding protein NatA	100	100	inf	0.0048768	4.55776e-05
hhaIM		Modification methylase HhaI	100	100	inf	0.0048768	4.55776e-05
group_621	lagD_2	Lactococcin-G-processing and transport ATP-binding protein LagD	100	100	inf	0.0048768	4.55776e-05
group_694		Ferredoxin--NADP reductase	100	100	inf	0.0048768	4.55776e-05
nisP		Nisin leader peptide-processing serine protease NisP	100	100	inf	0.0048768	4.55776e-05
group_372	ubiE	Ubiquinone/menaquinone biosynthesis C-methyltransferase UbiE	96.5517	100	inf	0.0292608	0.000252248
mccF		Microcin C7 self-immunity protein MccF	96.5517	100	inf	0.0292608	0.000252248
Gene 34	Non-unique Gene name	Annotation	Sensitivity	Specificity	Odds_ratio	Bonferroni_p	Benjamini_H_p
galT_2		Galactose-1-phosphate uridylyltransferase	100	97.9167	inf	6.24214e-32	4.16143e-33
group_1347	phoU_2	Phosphate-specific transport system accessory protein PhoU	100	97.9167	inf	6.24214e-32	4.16143e-33
galE_2		UDP-glucose 4-epimerase	100	97.9167	inf	6.24214e-32	4.16143e-33
ydcP_1		putative protease YdcP	98.8095	97.9167	3901	2.96171e-30	1.2877e-31
ydcP_2		putative protease YdcP	98.8095	97.9167	3901	2.96171e-30	1.2877e-31
licA_2		Lichenan-specific phosphotransferase enzyme IIA component	100	91.6667	inf	1.71247e-27	5.5241e-29
pfbA		Plasmin and fibronectin-binding protein A	100	91.6667	inf	1.71247e-27	5.5241e-29
Int-Tn_1		Transposase from transposon Tn916	96.4286	95.8333	621	4.61144e-26	1.15286e-27
dnaD_1		DNA replication protein DnaD	96.4286	95.8333	621	4.61144e-26	1.15286e-27
