# Supplementary material for: The metabolic, virulence and antimicrobial resistance profiles of colonising Streptococcus pneumoniae shift after PCV13 introduction in urban Malawi
Source: Nat Commun. 2023 Nov 17;14:7477. doi: 10.1038/s41467-023-43160-y (PMC10656543; doi:10.1038/s41467-023-43160-y)
Supplement: Supplementary file 4 — Supplementary Data 2 [file 41467_2023_43160_MOESM4_ESM.xlsx]

## Sheet: Sheet1
	Pubmlst ID	isolate ID	isolate alias	Cohort	collection_date	is_VT	Serotype	survey	Penicillin_MIC	cat	ermB	tetM	mefA	ST	Metabolic_type	GPSC
1	145772	BVY143	WTCHG_379285_209101	unvacc'd 5-10yrs	2015-06-24	VT	3	1	NA	0	0	0	0	6441	1	648
2	145773	BVY13F	WTCHG_379285_209190	unvacc'd 5-10yrs	2015-07-16	NVT	22A	1	0,03	0	0	0	0	NA	2	40
3	145774	BVY179	WTCHG_379285_210101	unvacc'd 5-10yrs	2015-07-16	VT	23F	1	0,23	0	0	1	1	NA	3	14
4	145775	BVX112	WTCHG_379285_210190	adult	2015-07-08	NVT	35B	1	0,03	0	0	0	0	8774	4	30
5	145776	BVY14U	WTCHG_379285_211101	vacc'd 2-7 yrs	2015-07-15	NVT	NT	1	0,03	0	0	0	0	9920	5	13
6	145777	BVY17G	WTCHG_379285_211190	unvacc'd 5-10yrs	2015-07-17	NVT	35B	1	0,47	0	0	0	0	NA	6	5
7	145778	BVY15N	WTCHG_379285_212101	unvacc'd 5-10yrs	2015-06-26	NVT	18A	1	0,03	0	0	1	1	10668	7	61
8	145779	BVY169	WTCHG_379285_212190	vacc'd 2-7 yrs	2015-07-23	NVT	16F	1	0,03	0	0	0	0	6030	8	104
9	145780	BVY11H	WTCHG_379285_213101	unvacc'd 5-10yrs	2015-07-02	VT	3	1	0,58	0	0	1	0	700	9	10
10	145781	BVY17A	WTCHG_379285_213190	vacc'd 2-7 yrs	2015-07-17	NVT	35B	1	0,47	0	0	0	0	NA	6	5
11	145782	BVY14N	WTCHG_379285_215101	unvacc'd 5-10yrs	2015-07-07	VT	23F	1	0,23	0	0	1	1	2059	3	14
12	145783	BVY1A2	WTCHG_379285_215190	vacc'd 2-7 yrs	2015-07-23	NVT	15A	1	0,03	0	0	0	0	NA	10	22
13	145784	BVY10P	WTCHG_379285_216101	unvacc'd 5-10yrs	2015-06-26	NVT	NT	1	0,03	0	0	0	0	5266	11	40
14	145785	BVY194	WTCHG_379285_216190	vacc'd 2-7 yrs	2015-07-22	NVT	NT	1	0,03	0	0	1	1	5902	12	22
15	145786	BVY11A	WTCHG_379285_225101	unvacc'd 5-10yrs	2015-07-02	NVT	NT	1	0,06	0	0	0	0	11688	13	210
16	145787	BVY18U	WTCHG_379285_225190	unvacc'd 5-10yrs	2015-07-17	NVT	13	1	0,15	0	0	1	0	2053	14	65
17	145788	BVY1AA	WTCHG_379285_226190	unvacc'd 5-10yrs	2015-07-23	NVT	NT	1	0,03	1	0	1	0	5012	15	2
18	145789	BVY176	WTCHG_379285_228101	vacc'd 2-7 yrs	2015-07-16	NVT	11A	1	0,03	0	0	1	0	NA	16	538
19	145790	BVX11W	WTCHG_379285_228190	adult	2015-07-21	NVT	NT	1	0,03	0	0	0	0	12945	17	13
20	145791	BVX11G	WTCHG_379285_229101	adult	2015-07-14	NVT	6C	1	0,03	0	0	0	0	NA	18	335
21	145793	BVY132	WTCHG_379285_230190	unvacc'd 5-10yrs	2015-07-07	VT	9V	1	0,03	0	0	0	0	NA	19	NA
22	145794	BVY15P	WTCHG_379285_231101	unvacc'd 5-10yrs	2015-06-26	NVT	35B	1	0,19	0	0	0	0	361	6	5
23	145795	BVY196	WTCHG_379285_231190	unvacc'd 5-10yrs	2015-07-22	NVT	NT	1	0,03	0	0	0	0	7105	20	92
24	145796	BVY14T	WTCHG_379285_232101	unvacc'd 5-10yrs	2015-07-10	NVT	18A	1	0,03	0	0	1	0	9537	21	61
25	145797	BVX13R	WTCHG_379285_232190	adult	2015-07-27	NVT	NT	1	0,03	0	0	0	0	5483	22	145
26	145798	BVY11B	WTCHG_379285_235101	unvacc'd 5-10yrs	2015-07-02	NVT	23B	1	0,03	0	0	0	0	10880	23	102
27	145799	BVY17U	WTCHG_379285_235190	unvacc'd 5-10yrs	2015-07-27	NVT	13	1	0,15	0	0	0	0	2053	14	65
28	145800	BVY13U	WTCHG_379285_236101	unvacc'd 5-10yrs	2015-06-23	VT	6A	1	0,18	0	0	0	0	10640	24	367
29	145801	BVY13H	WTCHG_379285_236190	vacc'd 2-7 yrs	2015-07-17	VT	19F	1	0,06	0	0	0	0	10587	20	92
30	145802	BVY15Y	WTCHG_379285_237101	unvacc'd 5-10yrs	2015-06-29	NVT	13	1	0,15	0	0	0	0	2053	14	65
31	145803	BVY16K	WTCHG_379285_237190	unvacc'd 5-10yrs	2015-07-21	NVT	NT	1	0,06	0	0	0	0	10674	13	210
32	145804	BVY10J	WTCHG_379285_238101	unvacc'd 5-10yrs	2015-06-25	NVT	33D	1	0,03	0	0	0	0	4084	4	30
33	145805	BVY154	WTCHG_379285_238190	vacc'd 2-7 yrs	2015-07-16	NVT	19B_19C	1	0,03	0	0	0	0	NA	20	92
34	145806	BVX10Y	WTCHG_379285_239101	adult	2015-07-07	NVT	35B	1	0,28	0	0	0	0	NA	6	5
35	145807	BVY12W	WTCHG_379285_239190	unvacc'd 5-10yrs	2015-07-02	NVT	10B	1	0,03	0	0	1	0	7055	25	30
36	145808	BVY14K	WTCHG_379285_240190	unvacc'd 5-10yrs	2015-07-07	NVT	15C	1	0,03	0	0	0	0	9936	26	143
37	145809	BVY12G	WTCHG_379285_241101	unvacc'd 5-10yrs	2015-06-25	NVT	33D	1	0,03	1	0	1	0	4084	4	30
38	145810	BVY1B3	WTCHG_379285_241190	unvacc'd 5-10yrs	2015-07-22	NVT	NT	1	0,19	0	0	1	1	10643	27	148
39	145811	BVY123	WTCHG_379285_242101	unvacc'd 5-10yrs	2015-06-23	NVT	38	1	0,03	0	0	0	0	5359	28	536
40	145812	BVX13N	WTCHG_379285_242190	adult	2015-07-27	NVT	22F	1	0,06	0	0	1	0	3465	29	215
41	145813	BVY110	WTCHG_379285_243101	unvacc'd 5-10yrs	2015-06-30	VT	9V	1	0,23	0	0	0	0	9473	30	54
42	145814	BVY16P	WTCHG_379285_243190	vacc'd 2-7 yrs	2015-07-22	NVT	NT	1	0,07	0	0	1	0	NA	31	163
43	145815	BVY10T	WTCHG_379285_244101	unvacc'd 5-10yrs	2015-06-29	VT	19F	1	0,28	0	0	0	0	347	32	21
44	145816	BVY18X	WTCHG_379285_244190	vacc'd 2-7 yrs	2015-07-21	NVT	34	1	0,03	0	0	0	0	5258	33	217
45	145817	BVX11I	WTCHG_379285_245101	adult	2015-07-14	NVT	NT	1	0,03	0	0	1	0	4873	34	17
46	145818	BVY198	WTCHG_379285_245190	unvacc'd 5-10yrs	2015-07-23	NVT	15B	1	0,42	0	0	0	0	10603	35	5
47	145819	BVY12S	WTCHG_379285_246101	unvacc'd 5-10yrs	2015-07-02	NVT	NT	1	0,03	0	0	0	0	6030	8	104
48	145820	BVY13K	WTCHG_379285_246190	vacc'd 2-7 yrs	2015-06-22	VT	19F	1	0,28	0	0	0	0	347	32	21
49	145821	BVY14W	WTCHG_379285_247101	vacc'd 2-7 yrs	2015-07-15	NVT	33D	1	0,03	0	0	1	1	NA	4	30
50	145822	BVY178	WTCHG_379285_247190	vacc'd 2-7 yrs	2015-07-16	NVT	35B	1	0,35	0	0	0	0	361	6	5
51	145823	BVY10N	WTCHG_379285_248101	unvacc'd 5-10yrs	2015-06-26	NVT	NT	1	0,07	0	0	0	0	12351	36	142
52	145824	BVY193	WTCHG_379285_248190	vacc'd 2-7 yrs	2015-07-22	NVT	NT	1	0,03	0	0	0	0	NA	37	114
53	145825	BVX113	WTCHG_379285_249101	adult	2015-07-08	NVT	35B	1	0,03	0	0	0	0	8774	4	30
54	145826	BVY160	WTCHG_379285_249190	vacc'd 2-7 yrs	2015-07-17	NVT	15A	1	0,03	0	0	0	0	10554	10	22
55	145827	BVY14M	WTCHG_379285_251101	unvacc'd 5-10yrs	2015-07-07	VT	19F	1	0,03	0	0	0	0	NA	20	92
56	145828	BVY17D	WTCHG_379285_251190	vacc'd 2-7 yrs	2015-07-17	NVT	9A_9L_9N	1	0,03	0	0	0	0	NA	38	455
57	145829	BVY121	WTCHG_379285_252101	unvacc'd 5-10yrs	2015-06-23	NVT	NT	1	0,03	0	0	0	0	10633	31	163
58	145830	BVY14J	WTCHG_379285_252190	unvacc'd 5-10yrs	2015-07-07	VT	19F	1	0,28	0	0	1	0	10572	32	21
59	145831	BVY12D	WTCHG_379285_253101	unvacc'd 5-10yrs	2015-06-25	NVT	NT	1	0,03	0	0	0	0	10675	39	56
60	145832	BVY16H	WTCHG_379285_253190	vacc'd 2-7 yrs	2015-07-21	VT	6A	1	0,06	0	0	0	0	10750	17	13
61	145833	BVY146	WTCHG_379285_255101	unvacc'd 5-10yrs	2015-06-25	VT	18C	1	0,04	0	0	0	0	5266	11	40
62	145834	BVY1AJ	WTCHG_379285_255190	unvacc'd 5-10yrs	2015-07-16	NVT	16F	1	0,03	0	0	0	0	6030	8	104
63	145835	BVY12E	WTCHG_379285_256101	unvacc'd 5-10yrs	2015-06-25	NVT	NT	1	3,57	0	1	1	1	8678	40	1
64	145836	BVY157	WTCHG_379285_256190	vacc'd 2-7 yrs	2015-07-17	NVT	8	1	0,03	0	0	0	0	10868	41	277
65	145837	BVY15G	WTCHG_379285_257101	unvacc'd 5-10yrs	2015-06-25	NVT	38	1	0,03	0	0	0	0	NA	28	536
66	145838	BVY13I	WTCHG_379285_257104	unvacc'd 5-10yrs	2015-06-22	VT	3	1	0,11	0	0	1	1	3214	42	43
67	145839	BVY12U	WTCHG_379285_257190	unvacc'd 5-10yrs	2015-07-02	NVT	15B	1	0,42	0	0	0	0	10603	35	5
68	145840	BVY147	WTCHG_379285_258101	unvacc'd 5-10yrs	2015-06-26	NVT	NT	1	0,04	0	0	0	0	5266	11	40
69	145841	BVY134	WTCHG_379285_258190	unvacc'd 5-10yrs	2015-07-08	NVT	16F	1	0,03	0	0	0	0	6030	8	104
70	145842	BVY159	WTCHG_379285_259101	unvacc'd 5-10yrs	2015-06-23	NVT	NT	1	0,03	0	0	1	0	7055	25	30
71	145843	BVY11W	WTCHG_379285_259104	unvacc'd 5-10yrs	2015-06-19	NVT	11A	1	0,03	0	0	1	0	10568	31	163
72	145844	BVY153	WTCHG_379285_259190	vacc'd 2-7 yrs	2015-07-16	NVT	19B_19C	1	0,03	0	0	0	0	NA	20	92
73	145845	BVY13R	WTCHG_379285_260104	unvacc'd 5-10yrs	2015-06-23	VT	1	1	0,03	1	0	1	0	217	15	2
74	145846	BVY15A	WTCHG_379285_261101	unvacc'd 5-10yrs	2015-06-23	NVT	NT	1	0,15	0	0	1	0	2053	14	65
75	145847	BVY13J	WTCHG_379285_261104	unvacc'd 5-10yrs	2015-06-22	VT	6A	1	0,03	0	0	0	0	9915	43	13
76	145848	BVY16I	WTCHG_379285_261190	vacc'd 2-7 yrs	2015-07-21	NVT	10B	1	0,03	0	0	1	1	7055	25	30
77	145849	BVY12L	WTCHG_379285_262101	unvacc'd 5-10yrs	2015-06-26	NVT	19B_19C	1	0,06	0	0	0	0	NA	44	91
78	145850	BVY14I	WTCHG_379285_262104	unvacc'd 5-10yrs	2015-07-07	VT	23F	1	0,23	0	0	1	1	2059	3	14
79	145851	BVY15W	WTCHG_379285_262190	unvacc'd 5-10yrs	2015-06-29	NVT	35A	1	0,07	0	0	1	1	3214	42	43
80	145852	BVY11M	WTCHG_379285_263101	unvacc'd 5-10yrs	2015-07-03	NVT	34	1	0,03	0	0	0	0	5258	33	217
81	145853	BVY13S	WTCHG_379285_263104	unvacc'd 5-10yrs	2015-06-23	NVT	NT	1	0,58	0	0	1	0	700	9	10
82	145854	BVY17E	WTCHG_379285_263190	unvacc'd 5-10yrs	2015-07-17	NVT	23B	1	0,03	0	0	0	0	NA	20	92
83	145855	BVY12I	WTCHG_379285_264101	unvacc'd 5-10yrs	2015-06-25	NVT	2	1	0,03	0	0	0	0	9476	45	96
84	145856	BVY11J	WTCHG_379285_264104	unvacc'd 5-10yrs	2015-07-02	VT	23F	1	0,22	0	0	1	1	NA	3	14
85	145857	BVY112	WTCHG_379285_264190	unvacc'd 5-10yrs	2015-07-01	NVT	NT	1	0,03	0	0	0	0	NA	20	92
86	145858	BVY137	WTCHG_379285_265101	unvacc'd 5-10yrs	2015-07-08	NVT	NT	1	0,03	0	0	0	0	10868	41	277
87	145859	BVY148	WTCHG_379285_265104	unvacc'd 5-10yrs	2015-06-26	VT	3	1	0,58	0	0	1	0	700	9	10
88	145860	BVY1ER	WTCHG_379285_265190	vacc'd 2-7 yrs	2015-07-29	NVT	46	1	0,05	1	0	1	0	11780	46	26
89	145861	BVY13N	WTCHG_379285_266101	unvacc'd 5-10yrs	2015-06-23	NVT	NT	1	0,03	0	0	0	0	10554	10	22
90	145862	BVY124	WTCHG_379285_266104	unvacc'd 5-10yrs	2015-06-23	VT	23F	1	0,23	0	0	1	1	2059	3	14
91	145863	BVY177	WTCHG_379285_266190	vacc'd 2-7 yrs	2015-07-16	NVT	7B_7C_40	1	0,03	0	0	0	0	10587	20	92
92	145864	BVY11G	WTCHG_379285_267101	unvacc'd 5-10yrs	2015-07-02	VT	3	1	0,58	0	0	1	0	700	9	10
93	145865	BVY13Z	WTCHG_379285_267104	unvacc'd 5-10yrs	2015-06-24	VT	18C	1	0,03	0	0	0	0	NA	11	NA
94	145866	BVY17R	WTCHG_379285_267190	vacc'd 2-7 yrs	2015-07-24	NVT	15A	1	0,03	0	0	0	0	10554	10	22
95	145867	BVY142	WTCHG_379285_268101	unvacc'd 5-10yrs	2015-06-24	NVT	NT	1	0,03	0	0	0	0	10868	41	277
96	145868	BVY12F	WTCHG_379285_268104	unvacc'd 5-10yrs	2015-06-25	NVT	NT	1	3,57	0	1	1	1	8678	40	1
97	145869	BVY16V	WTCHG_379285_268190	unvacc'd 5-10yrs	2015-07-24	NVT	19B_19C	1	0,06	0	0	0	0	10992	44	91
98	145870	BVX11R	WTCHG_379285_269101	adult	2015-07-16	NVT	NT	1	0,03	1	0	1	0	5012	15	2
99	145872	BVY16S	WTCHG_379285_269190	vacc'd 2-7 yrs	2015-07-23	NVT	NT	1	0,19	0	0	1	1	10643	27	148
100	145873	BVY13T	WTCHG_379285_270101	unvacc'd 5-10yrs	2015-06-23	NVT	NT	1	0,03	0	0	1	0	2213	47	86
101	145874	BVY14R	WTCHG_379285_270104	unvacc'd 5-10yrs	2015-07-08	VT	4	1	0,03	0	0	1	0	2213	47	86
102	145875	BVY18T	WTCHG_379285_270190	vacc'd 2-7 yrs	2015-07-17	NVT	38	1	0,03	0	0	0	0	6103	48	117
103	145876	BVX10L	WTCHG_379285_271101	adult	2015-06-29	NVT	17F	1	0,05	0	0	1	0	9526	49	61
104	145877	BVY14C	WTCHG_379285_271104	unvacc'd 5-10yrs	2015-07-01	NVT	NT	1	0,03	0	0	1	0	2213	47	86
105	145878	BVY168	WTCHG_379285_271190	vacc'd 2-7 yrs	2015-07-23	NVT	11A	1	0,07	1	0	1	0	NA	31	NA
106	145879	BVY11N	WTCHG_379285_272101	unvacc'd 5-10yrs	2015-07-03	VT	6A	1	0,3	0	0	0	0	7063	50	223
107	145880	BVY13P	WTCHG_379285_272104	unvacc'd 5-10yrs	2015-06-23	NVT	34	1	0,03	0	0	0	0	5258	33	217
108	145881	BVY1B5	WTCHG_379285_272190	vacc'd 2-7 yrs	2015-07-28	NVT	35B	1	0,26	0	0	0	0	361	6	5
109	145882	BVY127	WTCHG_379285_273101	unvacc'd 5-10yrs	2015-06-24	NVT	NT	1	0,15	0	0	0	0	2053	14	65
110	145883	BVY17B	WTCHG_379285_273104	vacc'd 2-7 yrs	2015-07-17	NVT	NT	1	0,03	1	0	1	0	5012	15	2
111	145884	BVY17T	WTCHG_379285_273190	unvacc'd 5-10yrs	2015-07-24	NVT	7B_7C_40	1	0,03	0	0	0	0	10587	20	92
112	145885	BVY128	WTCHG_379285_274101	unvacc'd 5-10yrs	2015-06-24	NVT	NT	1	0,03	0	0	0	0	10665	51	228
113	145886	BVY164	WTCHG_379285_274104	vacc'd 2-7 yrs	2015-07-21	VT	19F	1	0,28	0	0	0	0	12339	32	21
114	145887	BVY17L	WTCHG_379285_274190	vacc'd 2-7 yrs	2015-07-24	NVT	19B_19C	1	0,06	0	0	0	0	10992	44	91
115	145888	BVX10Q	WTCHG_379285_275101	adult	2015-06-30	NVT	NT	1	0,03	0	0	0	0	NA	22	145
116	145889	BVX11X	WTCHG_379285_275104	adult	2015-07-21	NVT	NT	1	0,03	0	0	1	0	9554	47	86
117	145890	BVY1ES	WTCHG_379285_275190	vacc'd 2-7 yrs	2015-07-29	NVT	34	1	0,03	0	0	0	0	5258	33	217
118	145891	BVY10R	WTCHG_379285_276101	unvacc'd 5-10yrs	2015-06-26	NVT	NT	1	0,03	0	0	0	0	10568	31	163
119	145892	BVY17J	WTCHG_379285_276104	vacc'd 2-7 yrs	2015-07-21	NVT	NT	1	0,07	0	0	0	0	9568	52	33
120	145893	BVY1BE	WTCHG_379285_276190	vacc'd 2-7 yrs	2015-07-29	NVT	34	1	0,03	0	0	0	0	9546	53	34
121	145894	BVY13W	WTCHG_379285_277101	unvacc'd 5-10yrs	2015-06-24	NVT	NT	1	0,03	0	0	1	0	7055	25	30
122	145895	BVY1AR	WTCHG_379285_277104	unvacc'd 5-10yrs	2015-07-17	NVT	NT	1	0,03	0	0	0	0	9915	43	13
123	145896	BVY1BA	WTCHG_379285_277190	vacc'd 2-7 yrs	2015-07-29	NVT	NT	1	0,19	0	0	1	1	9519	27	148
124	145897	BVX121	WTCHG_379285_278104	adult	2015-07-21	NVT	NT	1	0,04	0	0	0	0	7604	54	211
125	145898	BVY16Q	WTCHG_379285_278190	vacc'd 2-7 yrs	2015-07-23	NVT	20	1	0,03	0	0	0	0	9552	55	184
126	145899	BVY1AP	WTCHG_379285_279104	vacc'd 2-7 yrs	2015-07-16	NVT	34	1	0,03	0	0	0	0	9524	56	217
127	145900	BVY18Z	WTCHG_379285_279190	unvacc'd 5-10yrs	2015-07-21	NVT	NT	1	0,03	0	0	1	1	4084	4	30
128	145901	BVY14V	WTCHG_379285_280101	vacc'd 2-7 yrs	2015-07-15	VT	14	1	0,18	0	0	1	1	NA	57	9
129	145902	BVX11V	WTCHG_379285_280104	adult	2015-07-17	NVT	NT	1	0,23	0	0	1	1	2059	3	14
130	145903	BVY18J	WTCHG_379285_280190	vacc'd 2-7 yrs	2015-07-30	NVT	NT	1	0,03	0	0	0	0	10880	23	102
131	145904	BVY15D	WTCHG_379285_281101	unvacc'd 5-10yrs	2015-06-24	NVT	28F	1	0,03	0	0	0	0	2795	51	228
132	145905	BVY16X	WTCHG_379285_281104	vacc'd 2-7 yrs	2015-07-24	NVT	NT	1	0,08	0	0	0	0	NA	58	143
133	145906	BVY1A0	WTCHG_379285_281190	vacc'd 2-7 yrs	2015-07-22	NVT	15B	1	0,06	0	0	0	0	7522	59	25
134	145907	BVY10L	WTCHG_379285_282101	unvacc'd 5-10yrs	2015-06-25	NVT	33D	1	0,03	0	0	0	0	NA	4	30
135	145908	BVY16U	WTCHG_379285_282104	vacc'd 2-7 yrs	2015-07-24	NVT	NT	1	0,03	0	0	1	0	7055	25	30
136	145909	BVY1AE	WTCHG_379285_282190	vacc'd 2-7 yrs	2015-07-24	NVT	15B	1	0,15	0	0	0	0	12327	35	5
137	145910	BVY19D	WTCHG_379285_283104	vacc'd 2-7 yrs	2015-07-23	NVT	NT	1	0,19	0	0	1	1	9519	27	148
138	145911	BVY175	WTCHG_379285_284101	vacc'd 2-7 yrs	2015-07-16	NVT	NT	1	0,42	0	0	0	0	10603	35	5
139	145912	BVY1AK	WTCHG_379285_284104	vacc'd 2-7 yrs	2015-07-16	VT	3	1	0,58	0	0	1	0	700	9	10
140	145913	BVY16J	WTCHG_379285_285104	vacc'd 2-7 yrs	2015-07-21	NVT	NT	1	0,03	0	0	0	0	10880	23	102
141	145914	BVY16A	WTCHG_379285_285190	unvacc'd 5-10yrs	2015-07-23	VT	1	1	0,03	1	0	1	0	5012	15	2
142	145915	BVY16L	WTCHG_379285_286101	vacc'd 2-7 yrs	2015-07-22	NVT	23B	1	0,03	0	0	0	0	10880	23	102
143	145916	BVY11Z	WTCHG_379285_286104	unvacc'd 5-10yrs	2015-06-22	VT	3	1	0,06	0	0	0	0	5435	60	9
144	145917	BVY1A6	WTCHG_379285_286190	vacc'd 2-7 yrs	2015-07-23	NVT	28F	1	0,03	0	0	0	0	2795	51	228
145	145918	BVY1B0	WTCHG_379285_287104	unvacc'd 5-10yrs	2015-07-22	NVT	34	1	0,03	0	0	0	0	9546	53	34
146	145919	BVY1DI	WTCHG_379285_287190	vacc'd 2-7 yrs	2015-07-29	NVT	16F	1	0,19	0	0	0	0	705	61	268
147	145920	BVX115	WTCHG_379285_288101	adult	2015-07-09	VT	19F	1	0,03	0	0	0	0	NA	20	92
148	145921	BVY16B	WTCHG_379285_288104	unvacc'd 5-10yrs	2015-07-24	NVT	NT	1	0,03	0	0	0	0	NA	62	116
149	145922	BVY18D	WTCHG_379285_288190	vacc'd 2-7 yrs	2015-07-30	NVT	23B	1	0,03	0	0	0	0	10880	23	102
150	145923	BVY1DM	WTCHG_379285_289190	vacc'd 2-7 yrs	2015-07-30	NVT	11A	1	0,03	0	0	0	0	10568	31	163
151	145924	BVY1A3	WTCHG_379285_290101	unvacc'd 5-10yrs	2015-07-23	NVT	NT	1	0,03	0	0	0	0	NA	10	22
152	145925	BVY19K	WTCHG_379285_290190	vacc'd 2-7 yrs	2015-07-27	NVT	21	1	0,03	0	0	0	0	NA	63	11
153	145926	BVY1AI	WTCHG_379285_291101	vacc'd 2-7 yrs	2015-07-16	NVT	23B	1	0,03	0	0	0	0	10880	23	102
154	145927	BVY1DQ	WTCHG_379285_291190	vacc'd 2-7 yrs	2015-07-30	NVT	15A	1	0,03	0	0	0	0	10554	10	22
155	145928	BVY14S	WTCHG_379285_292101	unvacc'd 5-10yrs	2015-07-10	NVT	NT	1	0,03	0	0	0	0	NA	51	228
156	145929	BVY1DT	WTCHG_379285_292190	unvacc'd 5-10yrs	2015-07-31	VT	9V	1	0,03	0	0	0	0	10554	10	22
157	145930	BVY167	WTCHG_379285_293190	vacc'd 2-7 yrs	2015-07-23	NVT	15B	1	0,42	0	0	0	0	10603	35	5
158	145931	BVY1AS	WTCHG_379285_294101	vacc'd 2-7 yrs	2015-07-17	NVT	15B	1	0,06	0	0	0	0	8687	59	25
159	145932	BVY1DL	WTCHG_379285_294190	vacc'd 2-7 yrs	2015-07-30	NVT	10B	1	0,03	0	0	0	0	4084	4	30
160	145933	BVY19G	WTCHG_379285_295190	vacc'd 2-7 yrs	2015-07-23	NVT	NT	1	0,19	0	0	1	1	9519	27	148
161	145934	BVY17I	WTCHG_379285_296101	vacc'd 2-7 yrs	2015-07-17	NVT	NT	1	0,03	1	0	1	0	5012	15	2
162	145935	BVY118	WTCHG_379285_301101	unvacc'd 5-10yrs	2015-07-02	NVT	16F	1	0,03	0	0	0	0	6030	8	104
163	145936	BVY1A1	WTCHG_379285_301190	vacc'd 2-7 yrs	2015-07-22	NVT	NT	1	0,03	0	0	0	0	11774	64	201
164	145937	BVX10U	WTCHG_379285_302101	adult	2015-07-01	NVT	15A	1	0,03	0	0	0	0	10554	10	22
165	145938	BVX12F	WTCHG_379285_302190	adult	2015-07-22	NVT	15B	1	0,42	0	0	0	0	10603	35	5
166	145939	BVY19B	WTCHG_379285_303101	vacc'd 2-7 yrs	2015-07-23	NVT	NT	1	0,25	0	0	0	0	2062	34	17
167	145940	BVY18B	WTCHG_379285_303190	vacc'd 2-7 yrs	2015-07-29	NVT	NT	1	0,03	0	0	0	0	9566	65	102
168	145941	BVY16Y	WTCHG_379286_201104	vacc'd 2-7 yrs	2015-07-27	NVT	NT	1	1,94	0	0	1	1	9519	27	148
169	145942	BVY1AG	WTCHG_379286_202104	vacc'd 2-7 yrs	2015-07-24	NVT	16F	1	0,03	0	0	0	0	6030	8	104
170	145943	BVX13Q	WTCHG_379286_203104	adult	2015-07-27	NVT	13	1	0,15	0	0	0	0	2053	14	65
171	145944	BVY1AH	WTCHG_379286_204104	vacc'd 2-7 yrs	2015-07-28	NVT	13	1	0,15	0	0	0	0	2053	14	65
172	145945	BVY17V	WTCHG_379286_205104	vacc'd 2-7 yrs	2015-07-27	NVT	34	1	0,03	0	0	0	0	5258	33	217
173	145946	BVX13I	WTCHG_379286_206104	adult	2015-07-24	NVT	7B_7C_40	1	0,03	0	0	0	0	7053	20	92
174	145947	BVY151	WTCHG_379286_207104	vacc'd 2-7 yrs	2015-07-16	NVT	17F	1	0,05	0	0	0	0	9926	66	61
175	145948	BVX135	WTCHG_379286_208104	adult	2015-07-30	VT	19F	1	0,21	0	0	1	1	NA	35	5
176	145949	BVY16E	WTCHG_379286_209102	vacc'd 2-7 yrs	2015-07-24	NVT	15C	1	0,21	0	0	0	0	NA	35	5
177	145951	BVY1FC	WTCHG_379286_209189	unvacc'd 5-10yrs	2015-08-04	NVT	15B	1	0,42	0	0	0	0	10603	35	5
178	145952	BVY170	WTCHG_379286_210102	vacc'd 2-7 yrs	2015-07-27	NVT	13	1	0,15	0	0	0	0	2053	14	65
179	145953	BVY180	WTCHG_379286_210104	vacc'd 2-7 yrs	2015-08-04	NVT	13	1	0,15	0	0	0	0	2053	14	65
180	145954	BVY1BG	WTCHG_379286_210189	vacc'd 2-7 yrs	2015-07-30	NVT	28F	1	0,03	0	0	0	0	NA	51	228
181	145955	BVX11N	WTCHG_379286_211102	adult	2015-07-15	VT	6A	1	0,03	0	0	0	0	9920	5	13
182	145956	BVY18M	WTCHG_379286_211104	unvacc'd 5-10yrs	2015-07-31	NVT	20	1	0,03	0	0	0	0	9552	55	184
183	145957	BVY1FA	WTCHG_379286_211189	unvacc'd 5-10yrs	2015-08-04	NVT	9A_9L_9N	1	0,14	0	0	0	0	NA	67	NA
184	145958	BVY16R	WTCHG_379286_212102	vacc'd 2-7 yrs	2015-07-23	NVT	9A_9L_9N	1	0,03	0	0	0	0	NA	38	455
185	145959	BVY1FQ	WTCHG_379286_212104	vacc'd 2-7 yrs	2015-08-06	NVT	13	1	0,15	0	0	0	0	2053	14	65
186	145960	BVY1FN	WTCHG_379286_212189	vacc'd 2-7 yrs	2015-08-05	VT	6B	1	0,03	0	0	0	0	9532	68	13
187	145961	BVY187	WTCHG_379286_213102	vacc'd 2-7 yrs	2015-07-29	VT	6A	1	0,03	0	0	0	0	NA	17	13
188	145962	BVY1DG	WTCHG_379286_213104	vacc'd 2-7 yrs	2015-07-29	NVT	NT	1	0,19	0	0	1	1	NA	27	148
189	145963	BVY1DJ	WTCHG_379286_213189	vacc'd 2-7 yrs	2015-07-29	NVT	NT	1	0,19	0	0	1	1	NA	27	148
190	145964	BVX13Z	WTCHG_379286_214102	adult	2015-07-28	NVT	NT	1	0,03	0	0	0	0	NA	22	145
191	145965	BVY18R	WTCHG_379286_214189	unvacc'd 5-10yrs	2015-08-04	VT	23F	1	0,03	0	0	0	0	4884	69	272
192	145966	BVY19P	WTCHG_379286_215102	vacc'd 2-7 yrs	2015-07-27	VT	5	1	0,05	0	0	0	0	7050	70	8
193	145967	BVY186	WTCHG_379286_215104	vacc'd 2-7 yrs	2015-07-29	NVT	20	1	0,03	0	0	0	0	9552	55	184
194	145968	BVY1FI	WTCHG_379286_215189	unvacc'd 5-10yrs	2015-08-05	NVT	34	1	0,03	0	0	0	0	9524	56	217
195	145969	BVY1BL	WTCHG_379286_216102	vacc'd 2-7 yrs	2015-07-30	NVT	34	1	0,03	0	0	0	0	9524	56	217
196	145970	BVY1E1	WTCHG_379286_216104	vacc'd 2-7 yrs	2015-08-05	NVT	15A	1	0,03	0	0	0	0	10554	10	22
197	145971	BVY1FE	WTCHG_379286_216189	unvacc'd 5-10yrs	2015-08-05	VT	19F	1	0,28	0	0	0	0	347	32	21
198	145972	BVY1CR	WTCHG_379286_217104	vacc'd 2-7 yrs	2015-08-05	NVT	35F	1	0,03	0	0	0	0	12257	71	260
199	145973	BVY1F2	WTCHG_379286_218104	vacc'd 2-7 yrs	2015-07-31	VT	6A	1	0,03	0	0	1	0	2987	72	120
200	145974	BVY1F6	WTCHG_379286_219104	vacc'd 2-7 yrs	2015-07-31	NVT	NT	1	0,04	0	0	0	0	7604	54	211
201	145975	BVX13C	WTCHG_379286_220104	adult	2015-07-31	VT	3	1	0,11	0	0	1	1	3214	42	43
202	145976	BVY1E3	WTCHG_379286_221104	vacc'd 2-7 yrs	2015-08-05	NVT	17F	1	0,05	0	0	1	0	9526	49	61
203	145977	BVY18K	WTCHG_379286_222104	vacc'd 2-7 yrs	2015-07-30	VT	14	1	0,18	0	0	1	0	NA	57	9
204	145978	BVY1DN	WTCHG_379286_223104	vacc'd 2-7 yrs	2015-07-30	NVT	16F	1	0,19	0	0	0	0	705	61	268
205	145979	BVY18I	WTCHG_379286_224104	vacc'd 2-7 yrs	2015-07-30	NVT	11A	1	0,16	0	0	0	0	NA	2	40
206	145980	BVY1EQ	WTCHG_379286_225102	vacc'd 2-7 yrs	2015-07-29	NVT	NT	1	0,04	0	0	0	0	7604	54	211
207	145981	BVY1F8	WTCHG_379286_225189	vacc'd 2-7 yrs	2015-08-04	NVT	10B	1	0,03	0	0	1	0	4084	25	30
208	145982	BVX13X	WTCHG_379286_226102	adult	2015-07-28	NVT	11A	1	0,03	0	0	1	1	10568	31	163
209	145983	BVY1BT	WTCHG_379286_228102	vacc'd 2-7 yrs	2015-07-31	NVT	33D	1	0,03	0	0	1	1	4084	4	30
210	145984	BVY1DW	WTCHG_379286_228189	vacc'd 2-7 yrs	2015-07-31	VT	3	1	0,06	0	0	0	0	5435	60	9
211	145985	BVY1AF	WTCHG_379286_229102	vacc'd 2-7 yrs	2015-07-24	NVT	10B	1	0,03	0	1	1	0	NA	25	30
212	145986	BVY181	WTCHG_379286_229189	vacc'd 2-7 yrs	2015-08-05	NVT	NT	1	0,2	0	0	1	1	9519	73	148
213	145987	BVY188	WTCHG_379286_230102	vacc'd 2-7 yrs	2015-07-29	VT	23F	1	0,23	0	0	1	1	2059	3	14
214	145988	BVX136	WTCHG_379286_230189	adult	2015-07-30	NVT	17F	1	0,05	0	0	0	0	9926	66	61
215	145989	BVY1BN	WTCHG_379286_231189	vacc'd 2-7 yrs	2015-07-30	NVT	7B_7C_40	1	0,03	0	0	0	0	7105	20	92
216	145990	BVY1AD	WTCHG_379286_232102	vacc'd 2-7 yrs	2015-07-24	NVT	16F	1	0,03	0	0	0	0	6030	8	104
217	145991	BVY1E4	WTCHG_379286_232189	vacc'd 2-7 yrs	2015-08-05	NVT	17F	1	0,05	0	0	0	0	9926	66	61
218	145992	BVY1BW	WTCHG_379286_233189	unvacc'd 5-10yrs	2015-07-31	NVT	33D	1	0,03	0	0	1	1	4084	4	30
219	145993	BVY1DR	WTCHG_379286_234102	vacc'd 2-7 yrs	2015-07-30	NVT	33D	1	0,03	0	0	1	1	4084	4	30
220	145994	BVY1EW	WTCHG_379286_234189	vacc'd 2-7 yrs	2015-07-30	NVT	17F	1	0,05	0	0	1	0	9526	49	61
221	145995	BVY1EY	WTCHG_379286_235102	vacc'd 2-7 yrs	2015-07-30	NVT	15BC	1	0,06	0	0	0	0	8687	59	25
222	145996	BVY1BS	WTCHG_379286_235189	vacc'd 2-7 yrs	2015-07-31	NVT	10A	1	0,14	0	0	0	0	852	74	355
223	145997	BVY1BH	WTCHG_379286_236102	vacc'd 2-7 yrs	2015-07-30	VT	3	1	0,03	0	0	0	0	458	75	51
224	145998	BVY19E	WTCHG_379286_237102	vacc'd 2-7 yrs	2015-07-23	NVT	9A_9L_9N	1	0,03	0	0	0	0	NA	38	455
225	145999	BVY1BB	WTCHG_379286_238102	vacc'd 2-7 yrs	2015-07-29	VT	6B	1	0,03	0	0	1	0	2902	76	183
226	146001	BVY16C	WTCHG_379286_239102	vacc'd 2-7 yrs	2015-07-24	VT	7F	1	0,03	0	0	0	0	8672	39	56
227	146003	BVY1AC	WTCHG_379286_240102	vacc'd 2-7 yrs	2015-07-24	NVT	34	1	0,03	0	0	0	0	NA	53	34
228	146004	BVY1GJ	WTCHG_379286_240189	vacc'd 2-7 yrs	2015-08-11	NVT	NT	1	0,08	0	0	0	0	NA	77	60
229	146005	BVY1A5	WTCHG_379286_241102	vacc'd 2-7 yrs	2015-07-23	NVT	NT	1	0,19	0	0	1	1	10643	27	148
230	146006	BVY1FW	WTCHG_379286_241189	vacc'd 2-7 yrs	2015-08-10	NVT	23B	1	0,03	0	0	0	0	2911	78	169
231	146007	BVY18G	WTCHG_379286_242102	vacc'd 2-7 yrs	2015-07-30	NVT	10A	1	0,14	0	0	0	0	852	74	355
232	146008	BVX1A0	WTCHG_379286_242189	adult	2015-11-18	NVT	35F	2	0,03	0	0	0	0	12257	71	260
233	146009	BVY1BK	WTCHG_379286_243102	vacc'd 2-7 yrs	2015-07-30	VT	19F	1	2,57	0	0	0	0	420	79	1
234	146011	BVY18E	WTCHG_379286_244102	vacc'd 2-7 yrs	2015-07-30	NVT	11A	1	0,03	0	0	0	0	NA	31	163
235	146012	BVY1IW	WTCHG_379286_244189	vacc'd 2-7 yrs	2015-11-12	VT	19A	2	0,25	0	0	0	0	9457	34	17
236	146013	BVY18F	WTCHG_379286_245102	vacc'd 2-7 yrs	2015-07-30	NVT	13	1	0,15	0	0	0	0	2053	14	65
237	146014	BVY19X	WTCHG_379286_245189	vacc'd 2-7 yrs	2015-08-07	VT	3	1	0,14	0	0	1	0	700	9	10
238	146015	BVY1EP	WTCHG_379286_246102	vacc'd 2-7 yrs	2015-07-29	NVT	7B_7C_40	1	0,03	0	0	0	0	10587	20	92
239	146016	BVY1CV	WTCHG_379286_246189	vacc'd 2-7 yrs	2015-08-07	VT	19F	1	0,07	0	0	0	0	NA	32	21
240	146018	BVY1I4	WTCHG_379286_247189	vacc'd 2-7 yrs	2015-10-30	VT	4	2	0,03	0	0	0	0	9554	47	86
241	146020	BVY1JB	WTCHG_379286_248189	unvacc'd 5-10yrs	2015-11-02	NVT	19B_19C	2	0,06	0	0	0	0	10992	44	91
242	146022	BVY1JG	WTCHG_379286_249189	unvacc'd 5-10yrs	2015-11-05	NVT	21	2	0,03	0	0	0	0	11774	64	201
243	146023	BVY1D5	WTCHG_379286_250102	vacc'd 2-7 yrs	2015-08-07	VT	19F	1	0,68	0	0	1	1	10879	9	10
244	146024	BVY1CL	WTCHG_379286_250189	vacc'd 2-7 yrs	2015-08-05	NVT	35B	1	0,21	0	0	0	0	361	6	5
245	146025	BVY1ED	WTCHG_379286_251102	vacc'd 2-7 yrs	2015-08-07	NVT	35B	1	0,21	0	0	0	0	361	6	5
246	146026	BVY1D6	WTCHG_379286_251189	vacc'd 2-7 yrs	2015-08-07	NVT	28F	1	0,03	0	0	0	0	2795	51	228
247	146027	BVY1E5	WTCHG_379286_252102	vacc'd 2-7 yrs	2015-08-05	NVT	46	1	0,05	1	0	1	0	11780	46	26
248	146028	BVY1GE	WTCHG_379286_252189	vacc'd 2-7 yrs	2015-08-10	NVT	15B	1	0,42	0	0	0	0	10603	35	5
249	146029	BVY1FH	WTCHG_379286_253102	unvacc'd 5-10yrs	2015-08-05	NVT	35B	1	0,31	0	0	0	0	361	6	5
250	146030	BVY1C2	WTCHG_379286_253189	unvacc'd 5-10yrs	2015-08-04	NVT	34	1	0,03	0	0	0	0	9524	56	217
251	146031	BVY1FS	WTCHG_379286_254102	vacc'd 2-7 yrs	2015-08-10	VT	19F	1	3,28	0	1	1	1	271	40	1
252	146032	BVY1CZ	WTCHG_379286_254189	vacc'd 2-7 yrs	2015-08-10	NVT	35B	1	0,32	0	0	0	0	10599	6	5
253	146033	BVY1D1	WTCHG_379286_255102	vacc'd 2-7 yrs	2015-08-10	NVT	15C	1	0,06	0	0	0	0	7522	59	25
254	146034	BVY1C4	WTCHG_379286_255189	vacc'd 2-7 yrs	2015-08-04	VT	19A	1	0,03	0	0	0	0	4873	34	17
255	146035	BVY1CG	WTCHG_379286_256102	unvacc'd 5-10yrs	2015-08-05	VT	6A	1	0,03	0	0	0	0	NA	17	13
256	146036	BVY184	WTCHG_379286_256189	vacc'd 2-7 yrs	2015-08-05	VT	6A	1	0,03	0	0	0	0	NA	43	13
257	146038	BVY1CY	WTCHG_379286_257189	vacc'd 2-7 yrs	2015-08-07	VT	19F	1	0,04	0	0	0	0	9897	80	202
258	146039	BVY1FK	WTCHG_379286_258102	vacc'd 2-7 yrs	2015-08-05	VT	9V	1	0,03	0	0	1	0	5778	30	54
259	146042	BVY1CK	WTCHG_379286_258189	vacc'd 2-7 yrs	2015-08-05	NVT	23A	1	0,03	0	0	0	0	5080	62	116
260	146043	BVY1GD	WTCHG_379286_259102	vacc'd 2-7 yrs	2015-08-10	NVT	10B	1	0,03	0	0	0	0	4084	4	30
261	146044	BVX14Z	WTCHG_379286_259189	adult	2015-08-14	NVT	NT	1	0,06	0	0	1	1	NA	27	148
262	146045	BVY1EB	WTCHG_379286_261102	vacc'd 2-7 yrs	2015-08-06	VT	19F	1	0,28	0	0	1	0	10572	32	21
263	146046	BVY1D7	WTCHG_379286_261189	vacc'd 2-7 yrs	2015-08-07	NVT	20	1	0,03	0	0	1	0	NA	81	NA
264	146047	BVX139	WTCHG_379286_262102	adult	2015-07-31	VT	4	1	0,25	0	0	0	0	NA	82	79
265	146048	BVY1J1	WTCHG_379286_262189	vacc'd 2-7 yrs	2015-11-17	VT	3	2	0,07	0	0	1	1	3214	42	43
266	146049	BVY1E6	WTCHG_379286_263102	vacc'd 2-7 yrs	2015-08-06	NVT	NT	1	0,04	0	0	0	0	3265	77	60
267	146050	BVY1CW	WTCHG_379286_263189	vacc'd 2-7 yrs	2015-08-07	NVT	16F	1	0,03	0	0	0	0	6030	8	104
268	146051	BVY18L	WTCHG_379286_264102	vacc'd 2-7 yrs	2015-07-31	NVT	15B	1	0,42	0	0	0	0	10603	35	5
269	146052	BVX14G	WTCHG_379286_264189	adult	2015-08-11	NVT	35F	1	0,03	0	0	0	0	12257	71	260
270	146053	BVY1E7	WTCHG_379286_265102	vacc'd 2-7 yrs	2015-08-06	NVT	15B	1	0,03	0	0	0	0	9572	26	143
271	146055	BVY1CH	WTCHG_379286_266102	vacc'd 2-7 yrs	2015-08-05	VT	3	1	0,06	0	0	0	0	5435	60	9
272	146056	BVY1FY	WTCHG_379286_266189	vacc'd 2-7 yrs	2015-08-10	NVT	9A_9L_9N	1	0,03	0	0	0	0	NA	38	455
273	146057	BVY1C0	WTCHG_379286_267102	unvacc'd 5-10yrs	2015-08-04	NVT	16F	1	0,03	0	0	0	0	6030	8	104
274	146058	BVY1BD	WTCHG_379286_267189	vacc'd 2-7 yrs	2015-07-29	VT	3	1	0,1	0	0	1	0	NA	81	NA
275	146059	BVY19U	WTCHG_379286_268102	vacc'd 2-7 yrs	2015-08-07	NVT	13	1	0,15	0	0	0	0	2053	14	65
276	146060	BVX145	WTCHG_379286_268189	adult	2015-08-05	NVT	NT	1	0,19	0	0	1	1	10643	27	148
277	146061	BVY1BR	WTCHG_379286_269102	unvacc'd 5-10yrs	2015-07-31	VT	19F	1	0,68	0	0	1	1	10879	9	10
278	146062	BVY1EN	WTCHG_379286_269189	vacc'd 2-7 yrs	2015-07-29	NVT	11A	1	0,07	1	0	1	0	NA	31	163
279	146063	BVY1DZ	WTCHG_379286_270102	vacc'd 2-7 yrs	2015-08-04	VT	19A	1	0,25	0	0	0	0	NA	34	17
280	146064	BVY1GC	WTCHG_379286_270189	vacc'd 2-7 yrs	2015-08-10	NVT	23A	1	0,03	0	0	0	0	5080	62	116
281	146065	BVY1C7	WTCHG_379286_271102	unvacc'd 5-10yrs	2015-08-05	NVT	38	1	0,03	0	0	0	0	6103	48	117
282	146066	BVY1H4	WTCHG_379286_271189	vacc'd 2-7 yrs	2015-08-11	NVT	35F	1	0,03	0	0	0	0	12257	71	260
283	146067	BVY1C1	WTCHG_379286_272102	unvacc'd 5-10yrs	2015-08-04	NVT	34	1	0,03	0	0	0	0	9524	56	217
284	146068	BVY1E0	WTCHG_379286_272189	vacc'd 2-7 yrs	2015-08-04	NVT	19B_19C	1	0,03	0	0	0	0	NA	20	92
285	146069	BVY1D4	WTCHG_379286_273102	vacc'd 2-7 yrs	2015-08-10	NVT	NT	1	0,23	0	0	1	1	NA	27	148
286	146070	BVY1FT	WTCHG_379286_273189	vacc'd 2-7 yrs	2015-08-10	VT	14	1	0,18	0	0	1	1	NA	57	9
287	146071	BVY1F9	WTCHG_379286_274102	unvacc'd 5-10yrs	2015-08-04	VT	6A	1	0,06	0	0	0	0	12945	17	13
288	146072	BVY1HI	WTCHG_379286_274189	vacc'd 2-7 yrs	2015-08-10	NVT	21	1	0,03	0	0	0	0	11774	64	201
289	146073	BVY1EC	WTCHG_379286_275102	vacc'd 2-7 yrs	2015-08-06	NVT	16F	1	0,03	0	0	0	0	NA	52	NA
290	146074	BVX13F	WTCHG_379286_275189	adult	2015-08-05	VT	3	1	0,58	0	0	1	0	700	9	10
291	146075	BVY17Y	WTCHG_379286_276102	vacc'd 2-7 yrs	2015-08-04	VT	19F	1	0,68	0	0	1	1	10879	9	10
292	146076	BVY1HN	WTCHG_379286_276189	vacc'd 2-7 yrs	2015-08-11	VT	18C	1	0,03	0	0	0	0	NA	83	NA
293	146077	BVY1CA	WTCHG_379286_277102	vacc'd 2-7 yrs	2015-08-04	NVT	23B	1	0,03	0	0	0	0	10880	23	102
294	146078	BVY1D3	WTCHG_379286_277189	vacc'd 2-7 yrs	2015-08-10	NVT	15C	1	0,06	0	0	0	0	7522	59	25
295	146079	BVX148	WTCHG_379286_278102	adult	2015-08-07	VT	19F	1	3,57	0	1	1	1	8678	40	1
296	146080	BVY1HJ	WTCHG_379286_278189	vacc'd 2-7 yrs	2015-08-10	NVT	15BC	1	0,42	0	0	0	0	10603	35	5
297	146081	BVX14E	WTCHG_379286_279102	adult	2015-08-10	NVT	16F	1	0,07	0	0	0	0	9568	52	33
298	146082	BVX153	WTCHG_379286_279189	adult	2015-08-17	NVT	13	1	0,15	0	0	0	0	2053	14	65
299	146083	BVY1D8	WTCHG_379286_280102	vacc'd 2-7 yrs	2015-08-07	VT	19F	1	0,68	0	0	1	1	10879	9	10
300	146084	BVX13B	WTCHG_379286_280189	adult	2015-07-31	NVT	35A	1	0,07	0	0	1	1	3214	42	43
301	146085	BVY1F7	WTCHG_379286_281102	vacc'd 2-7 yrs	2015-08-04	VT	14	1	0,18	0	0	1	0	NA	57	9
302	146086	BVY1JV	WTCHG_379286_281189	unvacc'd 5-10yrs	2015-11-12	VT	6B	2	0,13	1	0	1	0	3207	84	129
303	146087	BVY1FP	WTCHG_379286_282102	vacc'd 2-7 yrs	2015-08-06	NVT	NT	1	0,04	0	0	0	0	3265	77	60
304	146088	BVY1IX	WTCHG_379286_282189	vacc'd 2-7 yrs	2015-11-12	VT	9V	2	0,03	0	0	0	0	5902	12	22
305	146089	BVX14F	WTCHG_379286_284102	adult	2015-08-10	NVT	22A	1	0,03	0	0	0	0	NA	2	40
306	146090	BVY1H1	WTCHG_379286_284189	vacc'd 2-7 yrs	2015-08-11	NVT	11A	1	0,05	0	0	0	0	10568	31	163
307	146091	BVY17X	WTCHG_379286_285102	vacc'd 2-7 yrs	2015-08-04	VT	19F	1	0,28	0	0	1	0	NA	32	21
308	146092	BVY1FX	WTCHG_379286_285189	vacc'd 2-7 yrs	2015-08-10	NVT	21	1	0,03	0	0	0	0	11774	64	201
309	146093	BVY17Z	WTCHG_379286_286102	vacc'd 2-7 yrs	2015-08-04	NVT	9A_9L_9N	1	0,14	0	0	0	0	NA	67	NA
310	146094	BVX18D	WTCHG_379286_286189	adult	2015-11-09	NVT	13	2	0,07	0	1	1	0	2754	85	230
311	146095	BVY1CB	WTCHG_379286_287102	vacc'd 2-7 yrs	2015-08-04	NVT	13	1	0,15	0	0	0	0	2053	14	65
312	146096	BVX154	WTCHG_379286_287189	adult	2015-08-17	NVT	35B	1	0,21	0	0	1	0	NA	6	5
313	146097	BVY1DS	WTCHG_379286_288102	vacc'd 2-7 yrs	2015-07-31	VT	6A	1	0,03	0	0	0	0	9506	17	13
314	146098	BVX18G	WTCHG_379286_288189	adult	2015-11-10	NVT	18A	2	0,03	0	0	0	0	10668	7	61
315	146099	BVY1DV	WTCHG_379286_289102	unvacc'd 5-10yrs	2015-07-31	VT	9V	1	0,03	0	0	0	0	5902	12	22
316	146100	BVY18N	WTCHG_379286_289104	unvacc'd 5-10yrs	2015-07-31	NVT	11A	1	0,03	0	0	0	0	10568	31	163
317	146101	BVY1DY	WTCHG_379286_289189	unvacc'd 5-10yrs	2015-08-04	NVT	13	1	0,15	0	0	0	0	2053	14	65
318	146102	BVY1BV	WTCHG_379286_290102	unvacc'd 5-10yrs	2015-07-31	NVT	NT	1	0,08	0	0	0	0	NA	77	60
319	146103	BVY19N	WTCHG_379286_290104	vacc'd 2-7 yrs	2015-07-27	NVT	10A	1	0,03	0	0	1	0	7055	25	30
320	146104	BVY1D2	WTCHG_379286_290189	vacc'd 2-7 yrs	2015-08-10	VT	19A	1	0,25	0	0	0	0	9457	34	17
321	146105	BVX13D	WTCHG_379286_291102	adult	2015-08-04	VT	9V	1	0,03	0	0	1	0	12340	30	54
322	146106	BVX13Y	WTCHG_379286_291104	adult	2015-07-28	NVT	18A	1	0,03	0	0	0	0	NA	21	61
323	146107	BVY1HM	WTCHG_379286_291189	vacc'd 2-7 yrs	2015-08-11	NVT	11A	1	0,03	0	0	0	0	10554	10	22
324	146108	BVY1DU	WTCHG_379286_292102	unvacc'd 5-10yrs	2015-07-31	VT	23F	1	0,23	0	0	1	1	2059	3	14
325	146109	BVY189	WTCHG_379286_292104	vacc'd 2-7 yrs	2015-07-29	NVT	35B	1	0,31	0	0	1	0	361	6	5
326	146110	BVY1EG	WTCHG_379286_292189	vacc'd 2-7 yrs	2015-08-07	NVT	10B	1	0,03	0	0	1	0	4084	25	30
327	146112	BVY1DP	WTCHG_379286_293104	vacc'd 2-7 yrs	2015-07-30	NVT	33D	1	0,03	0	0	1	1	4084	4	30
328	146113	BVX13G	WTCHG_379286_293189	adult	2015-08-05	VT	4	1	0,03	0	0	0	0	2213	47	86
329	146114	BVY1CN	WTCHG_379286_294102	vacc'd 2-7 yrs	2015-08-05	NVT	15A	1	0,03	0	0	0	0	10554	10	22
330	146115	BVY1B2	WTCHG_379286_294104	unvacc'd 5-10yrs	2015-07-22	NVT	15B	1	0,15	0	0	0	0	12327	35	5
331	146116	BVY1C5	WTCHG_379286_294189	vacc'd 2-7 yrs	2015-08-05	NVT	10B	1	0,03	0	0	1	1	7055	25	30
332	146117	BVY1DE	WTCHG_379286_295102	vacc'd 2-7 yrs	2015-08-10	NVT	23A	1	0,03	0	0	0	0	NA	62	116
333	146118	BVY1AB	WTCHG_379286_295104	unvacc'd 5-10yrs	2015-07-23	VT	19F	1	0,28	0	0	1	0	10572	32	21
334	146119	BVY1ID	WTCHG_379286_295189	vacc'd 2-7 yrs	2015-11-04	NVT	23A	2	0,03	0	0	0	0	5080	62	116
335	146120	BVY1BF	WTCHG_379286_296102	vacc'd 2-7 yrs	2015-07-30	NVT	23B	1	0,03	0	0	0	0	10880	23	102
336	146121	BVX13M	WTCHG_379286_296104	adult	2015-07-27	NVT	9A_9L_9N	1	0,03	0	0	0	0	NA	38	455
337	146123	BVX13U	WTCHG_379286_301102	adult	2015-07-27	NVT	16F	1	0,07	0	0	0	0	9568	52	33
338	146124	BVY1DK	WTCHG_379286_301189	vacc'd 2-7 yrs	2015-07-29	NVT	NT	1	0,19	0	0	1	1	NA	27	148
339	146125	BVY1DX	WTCHG_379286_302102	vacc'd 2-7 yrs	2015-07-31	NVT	16F	1	0,19	0	0	0	0	705	61	268
340	146126	BVY1BY	WTCHG_379286_302189	vacc'd 2-7 yrs	2015-08-04	NVT	17F	1	0,03	0	0	1	0	NA	25	30
341	146127	BVY1EU	WTCHG_379286_303102	vacc'd 2-7 yrs	2015-07-30	NVT	15A	1	0,08	0	0	1	0	NA	57	NA
342	146128	BVY1EF	WTCHG_379286_303189	vacc'd 2-7 yrs	2015-08-07	NVT	7B_7C_40	1	0,03	0	0	0	0	10587	20	92
343	146129	BVY1FZ	WTCHG_385771_209103	vacc'd 2-7 yrs	2015-08-10	NVT	16F	1	0,03	0	0	0	0	6030	8	104
344	146130	BVY1JF	WTCHG_385771_209186	unvacc'd 5-10yrs	2015-11-04	NVT	33D	2	0,03	0	0	0	0	4084	4	30
345	146131	BVX150	WTCHG_385771_210103	adult	2015-08-14	NVT	16F	1	0,03	0	0	0	0	6030	8	104
346	146132	BVY1I9	WTCHG_385771_210186	unvacc'd 5-10yrs	2015-11-02	NVT	17F	2	0,05	0	0	0	0	NA	49	61
347	146133	BVY1CX	WTCHG_385771_211103	vacc'd 2-7 yrs	2015-08-07	NVT	23A	1	0,03	0	0	0	0	NA	62	116
348	146134	BVY19T	WTCHG_385771_211186	vacc'd 2-7 yrs	2015-08-07	NVT	9A_9L_9N	1	0,14	0	0	0	0	NA	67	NA
349	146135	BVY1BP	WTCHG_385771_212186	vacc'd 2-7 yrs	2015-07-31	NVT	23A	1	0,03	0	0	0	0	5080	62	116
350	146136	BVY1BC	WTCHG_385771_213103	vacc'd 2-7 yrs	2015-07-29	NVT	11A	1	0,07	0	0	1	1	3214	42	43
351	146137	BVX147	WTCHG_385771_214103	adult	2015-08-05	VT	3	1	0,58	0	0	1	0	700	9	10
352	146138	BVY1A4	WTCHG_385771_214186	unvacc'd 5-10yrs	2015-07-23	NVT	15B	1	0,06	0	0	0	0	7522	59	25
353	146140	BVY1IL	WTCHG_385771_215186	vacc'd 2-7 yrs	2015-11-09	NVT	34	2	0,03	0	0	0	0	NA	53	34
354	146142	BVY197	WTCHG_385771_216186	vacc'd 2-7 yrs	2015-07-22	NVT	35B	1	0,32	0	0	0	0	10599	6	5
355	146143	BVY1KI	WTCHG_385771_225103	vacc'd 2-7 yrs	2015-11-25	VT	3	2	0,06	0	0	0	0	5435	60	9
356	146145	BVY1CJ	WTCHG_385771_225186	vacc'd 2-7 yrs	2015-08-05	NVT	33F	1	0,03	0	0	0	0	10608	60	9
357	146146	BVY1H3	WTCHG_385771_226103	vacc'd 2-7 yrs	2015-08-11	NVT	NT	1	0,04	0	0	0	0	7604	54	211
358	146147	BVY1FV	WTCHG_385771_226104	vacc'd 2-7 yrs	2015-08-10	NVT	21	1	0,03	0	0	0	0	NA	64	201
359	146148	BVY19W	WTCHG_385771_226186	vacc'd 2-7 yrs	2015-08-07	VT	5	1	0,05	0	0	0	0	7050	70	8
360	146149	BVY1K1	WTCHG_385771_227104	unvacc'd 5-10yrs	2015-11-18	NVT	21	2	0,03	0	0	0	0	11774	64	201
361	146150	BVX1A5	WTCHG_385771_228103	adult	2015-11-23	NVT	15A	2	0,03	0	0	0	0	10554	10	22
362	146151	BVY1JW	WTCHG_385771_228104	unvacc'd 5-10yrs	2015-11-12	NVT	9A_9L_9N	2	0,03	0	0	0	0	NA	38	455
363	146153	BVX14Q	WTCHG_385771_229103	adult	2015-08-13	NVT	17F	1	0,05	0	0	0	0	9926	66	61
364	146154	BVY1D0	WTCHG_385771_229104	vacc'd 2-7 yrs	2015-08-10	NVT	21	1	0,03	0	0	0	0	NA	64	201
365	146155	BVY185	WTCHG_385771_229186	unvacc'd 5-10yrs	2015-08-05	NVT	12F	1	0,03	0	0	1	0	989	46	26
366	146156	BVY1I6	WTCHG_385771_230103	unvacc'd 5-10yrs	2015-10-30	VT	19F	2	0,08	0	0	0	0	NA	32	21
367	146157	BVX14T	WTCHG_385771_230186	adult	2015-08-13	NVT	35B	1	0,21	0	0	1	0	361	6	5
368	146158	BVY1IC	WTCHG_385771_231103	unvacc'd 5-10yrs	2015-11-03	VT	3	2	0,06	0	0	0	0	5435	60	9
369	146159	BVY1EE	WTCHG_385771_231104	vacc'd 2-7 yrs	2015-08-07	NVT	15C	1	0,42	0	0	0	0	10603	35	5
370	146160	BVY1EK	WTCHG_385771_231186	vacc'd 2-7 yrs	2015-08-10	NVT	11A	1	0,03	0	0	0	0	10568	31	163
371	146161	BVY1L2	WTCHG_385771_232103	vacc'd 2-7 yrs	2015-12-02	NVT	16F	2	0,03	0	0	0	0	6030	8	104
372	146162	BVX189	WTCHG_385771_232104	adult	2015-11-04	NVT	7B_7C_40	2	0,03	0	0	0	0	10587	20	92
373	146163	BVX15T	WTCHG_385771_233103	adult	2015-08-21	NVT	31	1	0,03	0	0	0	0	NA	86	57
374	146165	BVY1IZ	WTCHG_385771_234103	vacc'd 2-7 yrs	2015-11-16	NVT	15A	2	0,03	0	0	0	0	10554	10	22
375	146166	BVX151	WTCHG_385771_234104	adult	2015-08-14	NVT	20	1	0,03	0	0	0	0	9552	55	184
376	146168	BVY1HQ	WTCHG_385771_235103	vacc'd 2-7 yrs	2015-08-11	NVT	16F	1	0,03	0	0	0	0	6030	8	104
377	146169	BVY1KP	WTCHG_385771_235104	vacc'd 2-7 yrs	2015-11-26	NVT	20	2	0,03	0	0	0	0	9552	55	184
378	146170	BVY1CD	WTCHG_385771_235186	unvacc'd 5-10yrs	2015-08-04	VT	6A	1	0,03	0	0	0	0	9920	5	13
379	146171	BVY1JZ	WTCHG_385771_236103	unvacc'd 5-10yrs	2015-11-16	NVT	NT	2	0,19	0	0	1	1	NA	27	NA
380	146172	BVY1K4	WTCHG_385771_236104	unvacc'd 5-10yrs	2015-11-19	NVT	23A	2	0,03	0	0	0	0	7707	62	116
381	146173	BVX18P	WTCHG_385771_236186	adult	2015-11-16	NVT	35B	2	0,21	0	0	0	0	361	6	5
382	146174	BVY1KT	WTCHG_385771_237103	vacc'd 2-7 yrs	2015-11-27	NVT	15BC	2	0,2	0	0	1	1	NA	35	5
383	146175	BVY1GH	WTCHG_385771_237104	vacc'd 2-7 yrs	2015-08-11	VT	6A	1	0,03	0	0	0	0	3735	4	30
384	146176	BVY17S	WTCHG_385771_237186	unvacc'd 5-10yrs	2015-07-24	NVT	34	1	0,03	0	0	0	0	5258	33	217
385	146177	BVY1IK	WTCHG_385771_238103	unvacc'd 5-10yrs	2015-11-09	VT	6A	2	0,03	0	0	1	0	2987	72	120
386	146178	BVX1AH	WTCHG_385771_238104	adult	2015-12-01	NVT	38	2	0,03	0	0	0	0	5359	28	536
387	146179	BVY1AN	WTCHG_385771_238186	vacc'd 2-7 yrs	2015-07-16	NVT	33D	1	0,03	0	0	0	0	4084	4	30
388	146180	BVX14I	WTCHG_385771_239103	adult	2015-08-11	NVT	21	1	0,03	0	0	0	0	11774	64	201
389	146181	BVY1JP	WTCHG_385771_239104	unvacc'd 5-10yrs	2015-11-10	VT	19A	2	0,03	0	0	0	0	4873	34	17
390	146182	BVY1CT	WTCHG_385771_239186	vacc'd 2-7 yrs	2015-08-05	NVT	NT	1	0,19	0	0	1	1	9519	27	148
391	146183	BVY1HP	WTCHG_385771_240103	vacc'd 2-7 yrs	2015-08-11	NVT	19B_19C	1	0,03	0	0	0	0	9570	87	161
392	146184	BVX169	WTCHG_385771_240104	adult	2015-08-24	VT	19A	1	0,03	0	0	0	0	4873	34	17
393	146185	BVY1JL	WTCHG_385771_241103	unvacc'd 5-10yrs	2015-11-09	VT	1	2	0,03	1	0	1	0	5012	15	2
394	146186	BVY1FD	WTCHG_385771_241104	vacc'd 2-7 yrs	2015-08-04	NVT	23B	1	0,03	0	0	0	0	10880	23	102
395	146187	BVX12Q	WTCHG_385771_241186	adult	2015-07-23	NVT	35A	1	0,07	0	0	1	1	3214	42	43
396	146188	BVY1J3	WTCHG_385771_242103	vacc'd 2-7 yrs	2015-11-17	NVT	23A	2	0,03	0	0	0	0	5080	62	116
397	146189	BVY1GG	WTCHG_385771_242104	vacc'd 2-7 yrs	2015-08-11	NVT	13	1	0,15	0	0	0	0	2053	14	65
398	146190	BVY18Y	WTCHG_385771_242186	vacc'd 2-7 yrs	2015-07-21	NVT	17F	1	0,05	0	0	0	0	NA	66	61
399	146191	BVY1IV	WTCHG_385771_243103	unvacc'd 5-10yrs	2015-11-12	NVT	34	2	0,03	0	0	0	0	NA	53	34
400	146192	BVY1C3	WTCHG_385771_243104	vacc'd 2-7 yrs	2015-08-04	VT	19F	1	0,21	0	0	1	1	NA	3	14
401	146193	BVY1F0	WTCHG_385771_243186	vacc'd 2-7 yrs	2015-07-30	NVT	38	1	0,03	0	0	0	0	5359	28	536
402	146194	BVY1KJ	WTCHG_385771_244103	vacc'd 2-7 yrs	2015-11-25	NVT	23A	2	0,03	0	0	0	0	NA	62	116
403	146195	BVX18B	WTCHG_385771_244104	adult	2015-11-06	NVT	13	2	0,15	0	0	0	0	2053	14	65
404	146196	BVY19Y	WTCHG_385771_244186	vacc'd 2-7 yrs	2015-07-22	NVT	9A_9L_9N	1	0,14	0	0	0	0	NA	67	NA
405	146197	BVY1KE	WTCHG_385771_245103	unvacc'd 5-10yrs	2015-12-02	VT	9V	2	0,03	0	0	0	0	5778	30	54
406	146198	BVX14M	WTCHG_385771_245104	adult	2015-08-13	VT	18C	1	0,04	0	0	0	0	9523	36	142
407	146199	BVY1E2	WTCHG_385771_245186	vacc'd 2-7 yrs	2015-08-05	NVT	13	1	0,15	0	0	0	0	2053	14	65
408	146200	BVY1IU	WTCHG_385771_246103	unvacc'd 5-10yrs	2015-11-12	NVT	28F	2	0,03	0	0	0	0	NA	51	228
409	146201	BVX18F	WTCHG_385771_246104	adult	2015-11-10	NVT	35B	2	0,47	0	0	0	0	NA	6	5
410	146202	BVY1H5	WTCHG_385771_246186	vacc'd 2-7 yrs	2015-08-11	NVT	13	1	0,15	0	0	0	0	2053	14	65
411	146203	BVY1L6	WTCHG_385771_247103	vacc'd 2-7 yrs	2015-12-03	VT	6A	2	0,03	0	0	0	0	9915	43	13
412	146204	BVY1IA	WTCHG_385771_247104	vacc'd 2-7 yrs	2015-11-03	NVT	15C	2	0,03	0	0	0	0	9572	26	143
413	146205	BVY1EM	WTCHG_385771_247186	vacc'd 2-7 yrs	2015-07-29	NVT	11A	1	0,03	0	0	0	0	NA	31	163
414	146206	BVX1AI	WTCHG_385771_248103	adult	2015-12-01	NVT	16F	2	0,03	0	0	0	0	5326	37	114
415	146207	BVY1BZ	WTCHG_385771_248104	unvacc'd 5-10yrs	2015-08-04	NVT	17F	1	0,05	0	0	1	0	9526	49	61
416	146208	BVX18K	WTCHG_385771_248186	adult	2015-11-12	NVT	34	2	0,03	0	0	0	0	9546	53	34
417	146209	BVY1JS	WTCHG_385771_249103	unvacc'd 5-10yrs	2015-11-10	NVT	15C	2	0,13	0	0	0	0	NA	20	92
418	146210	BVY19J	WTCHG_385771_249104	vacc'd 2-7 yrs	2015-07-27	NVT	NT	1	0,04	0	0	0	0	3265	77	60
419	146211	BVY1BU	WTCHG_385771_249186	vacc'd 2-7 yrs	2015-07-31	NVT	15A	1	0,26	0	1	1	0	NA	88	14
420	146212	BVX1AJ	WTCHG_385771_250103	adult	2015-12-02	NVT	16F	2	0,19	0	0	1	0	705	61	268
421	146213	BVY1FR	WTCHG_385771_250104	vacc'd 2-7 yrs	2015-08-06	NVT	13	1	0,15	0	0	0	0	2053	14	65
422	146214	BVY1IE	WTCHG_385771_250186	unvacc'd 5-10yrs	2015-11-04	NVT	NT	2	0,04	0	0	0	0	NA	20	92
423	146215	BVY1GI	WTCHG_385771_251103	vacc'd 2-7 yrs	2015-08-11	NVT	15B	1	0,42	0	0	0	0	10603	35	5
424	146217	BVX15J	WTCHG_385771_252103	adult	2015-08-19	VT	9V	1	0,03	0	0	0	0	5902	12	22
425	146218	BVY1KR	WTCHG_385771_253103	vacc'd 2-7 yrs	2015-11-27	NVT	NT	2	0,35	0	0	1	1	9519	27	148
426	146219	BVY1IF	WTCHG_385771_253104	vacc'd 2-7 yrs	2015-11-04	VT	3	2	0,58	0	0	1	0	700	9	10
427	146221	BVY1JK	WTCHG_385771_254103	unvacc'd 5-10yrs	2015-11-09	NVT	NT	2	0,19	0	0	1	1	9519	27	148
428	146222	BVY19V	WTCHG_385771_254104	vacc'd 2-7 yrs	2015-08-07	VT	5	1	0,05	0	0	0	0	7050	70	8
429	146223	BVY1IT	WTCHG_385771_254186	unvacc'd 5-10yrs	2015-11-11	VT	1	2	0,03	1	0	1	0	217	15	2
430	146224	BVX14X	WTCHG_385771_255103	adult	2015-08-14	VT	6B	1	0,13	0	0	1	0	3207	84	129
431	146225	BVY1E8	WTCHG_385771_255104	vacc'd 2-7 yrs	2015-08-06	NVT	31	1	0,03	0	0	0	0	NA	86	57
432	146226	BVY1ET	WTCHG_385771_255186	vacc'd 2-7 yrs	2015-07-29	NVT	23B	1	0,03	0	0	0	0	10880	23	102
433	146227	BVY1I7	WTCHG_385771_256103	vacc'd 2-7 yrs	2015-11-02	NVT	8	2	0,03	0	0	0	0	10868	41	277
434	146228	BVX1A4	WTCHG_385771_257103	adult	2015-11-19	VT	1	2	0,03	1	0	1	0	5012	15	2
435	146229	BVY1CS	WTCHG_385771_257186	vacc'd 2-7 yrs	2015-08-05	VT	19F	1	0,28	0	0	1	0	10572	32	21
436	146230	BVY1KW	WTCHG_385771_258103	vacc'd 2-7 yrs	2015-11-30	NVT	31	2	0,03	0	0	0	0	NA	86	57
437	146231	BVY17W	WTCHG_385771_258186	vacc'd 2-7 yrs	2015-07-27	VT	6A	1	0,18	0	0	0	0	10640	24	367
438	146232	BVY1JM	WTCHG_385771_259103	unvacc'd 5-10yrs	2015-11-10	NVT	18A	2	0,03	0	0	0	0	NA	7	61
439	146233	BVY1AZ	WTCHG_385771_259186	unvacc'd 5-10yrs	2015-07-17	NVT	34	1	0,03	0	0	0	0	5258	33	217
440	146234	BVX1AA	WTCHG_385771_261103	adult	2015-11-25	VT	1	2	0,03	1	0	1	0	217	15	2
441	146235	BVY1AW	WTCHG_385771_261186	unvacc'd 5-10yrs	2015-07-17	VT	5	1	0,05	0	0	0	0	289	70	8
442	146236	BVY1I8	WTCHG_385771_262103	vacc'd 2-7 yrs	2015-11-02	NVT	15A	2	0,03	0	0	0	0	10554	10	22
443	146237	BVY14P	WTCHG_385771_262186	unvacc'd 5-10yrs	2015-07-07	NVT	13	1	0,15	0	0	1	1	2053	14	65
444	146238	BVY1LD	WTCHG_385771_263103	vacc'd 2-7 yrs	2015-12-07	NVT	13	2	0,15	0	0	0	0	2053	14	65
445	146239	BVY144	WTCHG_385771_263186	unvacc'd 5-10yrs	2015-06-25	NVT	33D	1	0,03	0	0	1	1	NA	4	30
446	146240	BVX18H	WTCHG_385771_264103	adult	2015-11-11	NVT	13	2	0,15	0	0	0	0	2053	14	65
447	146241	BVY14Y_1	WTCHG_385771_264186	unvacc'd 5-10yrs	2015-07-15	VT	19F	1	0,28	0	0	1	0	10572	32	21
448	146242	BVY1KU	WTCHG_385771_265103	vacc'd 2-7 yrs	2015-11-30	NVT	31	2	0,03	0	0	0	0	NA	86	57
449	146243	BVX19H	WTCHG_385771_266103	adult	2015-12-07	NVT	35F	2	0,03	0	0	0	0	12257	71	260
450	146244	BVY1KF	WTCHG_385771_267103	unvacc'd 5-10yrs	2015-12-02	NVT	13	2	0,15	0	0	0	0	2053	14	65
451	146245	BVY13L	WTCHG_385771_267186	unvacc'd 5-10yrs	2015-06-22	VT	6B	1	0,11	0	0	0	0	4368	89	181
452	146246	BVX18L	WTCHG_385771_268103	adult	2015-11-13	NVT	7B_7C_40	2	0,03	0	0	0	0	10587	20	92
453	146247	BVX12U	WTCHG_385771_268186	adult	2015-07-24	VT	3	1	0,58	0	0	1	0	700	9	10
454	146248	BVY1GF	WTCHG_385771_269103	vacc'd 2-7 yrs	2015-08-11	NVT	23A	1	0,03	0	0	0	0	NA	62	116
455	146249	BVY1AM	WTCHG_385771_269186	unvacc'd 5-10yrs	2015-07-16	VT	23F	1	0,23	0	0	1	1	2059	3	14
456	146250	BVY1J8	WTCHG_385771_270103	vacc'd 2-7 yrs	2015-11-24	NVT	16F	2	0,03	0	0	0	0	6030	8	104
457	146252	BVY1K9	WTCHG_385771_271103	unvacc'd 5-10yrs	2015-11-24	NVT	7B_7C_40	2	0,03	0	0	0	0	NA	20	92
458	146253	BVY1AY	WTCHG_385771_272186	vacc'd 2-7 yrs	2015-07-17	NVT	34	1	0,03	0	0	0	0	5258	33	NA
459	146254	BVY1IQ	WTCHG_385771_273103	vacc'd 2-7 yrs	2015-11-11	NVT	23A	2	0,03	0	0	1	1	NA	62	116
460	146255	BVY17H	WTCHG_385771_273186	vacc'd 2-7 yrs	2015-07-17	NVT	7B_7C_40	1	0,03	0	0	0	0	10587	20	92
461	146256	BVY1KN	WTCHG_385771_274103	vacc'd 2-7 yrs	2015-11-26	NVT	13	2	0,15	0	0	0	0	2053	14	65
462	146257	BVY1IG	WTCHG_385771_275103	unvacc'd 5-10yrs	2015-11-04	NVT	8	2	0,03	0	0	0	0	10868	41	277
463	146259	BVX15U	WTCHG_385771_276103	adult	2015-08-21	NVT	11A	1	0,03	0	0	0	0	10568	31	163
464	146260	BVX10V	WTCHG_385771_276186	adult	2015-07-01	VT	3	1	0,58	0	0	1	0	700	9	10
465	146261	BVY1KK	WTCHG_385771_277103	vacc'd 2-7 yrs	2015-11-25	NVT	15C	2	0,42	0	0	0	0	10603	35	5
466	146262	BVY1EX	WTCHG_385771_277186	vacc'd 2-7 yrs	2015-07-30	NVT	17F	1	0,05	0	0	0	0	9926	66	61
467	146263	BVY1L3	WTCHG_385771_278103	vacc'd 2-7 yrs	2015-12-02	NVT	13	2	0,15	0	0	0	0	2053	14	65
468	146264	BVY129	WTCHG_385771_278186	unvacc'd 5-10yrs	2015-06-24	VT	3	1	0,58	0	0	1	0	700	9	10
469	146265	BVY1L4	WTCHG_385771_279103	vacc'd 2-7 yrs	2015-12-03	NVT	9A_9L_9N	2	0,03	0	0	0	0	NA	38	455
470	146266	BVY1IS	WTCHG_385771_280103	vacc'd 2-7 yrs	2015-11-11	NVT	NT	2	0,19	0	0	1	1	9519	27	148
471	146267	BVY1IY	WTCHG_385771_281103	vacc'd 2-7 yrs	2015-11-12	NVT	19B_19C	2	0,06	0	0	0	0	10992	44	91
472	146268	BVY120	WTCHG_385771_281186	unvacc'd 5-10yrs	2015-06-23	NVT	33D	1	0,03	0	0	0	0	NA	4	30
473	146269	BVX187	WTCHG_385771_282103	adult	2015-11-03	NVT	35A	2	0,07	0	0	1	1	3214	42	43
474	146270	BVY13M	WTCHG_385771_282186	unvacc'd 5-10yrs	2015-06-22	NVT	15C	1	0,17	0	0	1	1	172	35	5
475	146271	BVY1LC	WTCHG_385771_284103	vacc'd 2-7 yrs	2015-12-07	NVT	21	2	0,03	0	0	0	0	NA	19	NA
476	146272	BVY1J0	WTCHG_385771_285103	vacc'd 2-7 yrs	2015-11-16	NVT	12F	2	0,03	1	0	1	0	989	46	26
477	146273	BVY10Z	WTCHG_385771_285186	unvacc'd 5-10yrs	2015-06-30	NVT	15B	1	0,12	0	0	0	0	1264	90	88
478	146274	BVY1KY	WTCHG_385771_286103	vacc'd 2-7 yrs	2015-12-01	NVT	15B	2	0,2	0	0	1	1	10732	35	5
479	146275	BVY13E	WTCHG_385771_286186	vacc'd 2-7 yrs	2015-07-16	NVT	35B	1	0,21	0	0	0	0	361	6	5
480	146276	BVY1J7	WTCHG_385771_287103	vacc'd 2-7 yrs	2015-11-24	NVT	21	2	0,03	0	0	0	0	NA	64	201
481	146277	BVY1al	WTCHG_385771_287186	unvacc'd 5-10yrs	2015-07-16	NVT	16F	1	0,03	0	0	0	0	6030	8	104
482	146278	BVY1KM	WTCHG_385771_288103	vacc'd 2-7 yrs	2015-11-26	NVT	35A	2	0,07	0	0	1	1	3214	42	43
483	146279	BVY17F	WTCHG_385771_288186	unvacc'd 5-10yrs	2015-07-17	NVT	23B	1	0,03	0	0	0	0	NA	20	92
484	146280	BVX1A9	WTCHG_385771_289103	adult	2015-11-25	NVT	11A	2	0,03	0	0	0	0	10568	31	163
485	146281	BVY14D	WTCHG_385771_289186	unvacc'd 5-10yrs	2015-07-02	VT	3	1	0,58	0	0	1	0	700	9	10
486	146282	BVY1J5	WTCHG_385771_290103	unvacc'd 5-10yrs	2015-11-23	VT	7F	2	0,03	0	0	0	0	8672	39	56
487	146283	BVY1KX	WTCHG_385771_291103	vacc'd 2-7 yrs	2015-12-01	NVT	7B_7C_40	2	0,03	0	0	0	0	10587	20	92
488	146284	BVY1IB	WTCHG_385771_291186	unvacc'd 5-10yrs	2015-11-03	NVT	46	2	0,05	1	0	1	0	11780	46	26
489	146285	BVX15N	WTCHG_385771_293103	adult	2015-08-20	NVT	13	1	0,15	0	0	0	0	2053	14	65
490	146286	BVY15F	WTCHG_385771_293186	unvacc'd 5-10yrs	2015-06-25	NVT	17F	1	0,05	0	0	0	0	9926	66	61
491	146287	BVY1HL	WTCHG_385771_294186	vacc'd 2-7 yrs	2015-08-11	NVT	10A	1	0,03	0	0	1	0	7055	25	30
492	146289	BVY1A7	WTCHG_385771_295186	unvacc'd 5-10yrs	2015-07-23	VT	19F	1	0,41	0	0	0	0	NA	32	21
493	146291	BVY14Y_2	WTCHG_385771_296186	unvacc'd 5-10yrs	2015-07-15	VT	4	1	0,03	0	0	1	0	2213	47	86
494	146292	BVY1JX	WTCHG_385771_301103	unvacc'd 5-10yrs	2015-11-13	NVT	20	2	0,03	0	0	0	0	9552	55	184
495	146293	BVX15Z	WTCHG_385771_301186	adult	2015-08-21	NVT	7B_7C_40	1	0,03	0	0	0	0	10587	20	92
496	146294	BVX1A6	WTCHG_385771_302103	adult	2015-11-23	NVT	15A	2	0,07	0	0	0	0	NA	91	535
497	146295	BVX117	WTCHG_385771_302186	adult	2015-07-09	NVT	35A	1	0,07	0	0	1	1	3214	42	43
498	146296	BVY1L0	WTCHG_385771_303103	vacc'd 2-7 yrs	2015-12-02	NVT	13	2	0,15	0	0	1	1	2053	14	65
499	146297	BVY158	WTCHG_385771_303186	unvacc'd 5-10yrs	2015-07-17	NVT	23B	1	0,03	0	0	0	0	10880	23	102
500	146298	BVY1PV	WTCHG_441195_201106	vacc'd 2-7 yrs	2016-01-08	NVT	33D	2	0,03	0	0	1	1	NA	4	30
501	146299	BVY1XP	WTCHG_441195_201191	unvacc'd 5-10yrs	2016-03-16	NVT	31	2	0,03	0	0	0	0	NA	86	57
502	146300	BVY1QD	WTCHG_441195_202118	vacc'd 2-7 yrs	2016-01-26	NVT	NT	2	0,03	0	0	0	0	NA	22	145
503	146301	BVY1VJ	WTCHG_441195_202179	unvacc'd 5-10yrs	2016-03-17	VT	1	2	0,03	1	0	1	0	217	15	2
504	146302	BVY1MT	WTCHG_441195_203130	unvacc'd 5-10yrs	2015-12-15	NVT	23A	2	0,03	0	0	1	1	NA	62	116
505	146303	BVY1LW	WTCHG_441195_203167	unvacc'd 5-10yrs	2016-02-12	NVT	23A	2	0,03	0	0	0	0	5080	62	116
506	146304	BVY1MU	WTCHG_441195_204142	unvacc'd 5-10yrs	2015-12-15	NVT	11A	2	0,03	0	0	1	0	NA	92	538
507	146305	BVY1SE	WTCHG_441195_204155	unvacc'd 5-10yrs	2016-02-08	VT	23F	2	0,23	0	0	1	1	2059	3	14
508	146306	BVY1SX	WTCHG_441195_205143	vacc'd 2-7 yrs	2016-02-12	NVT	23A	2	0,03	0	0	0	0	5080	62	116
509	146307	BVY1Q2	WTCHG_441195_205154	vacc'd 2-7 yrs	2016-01-12	NVT	34	2	0,03	0	0	0	0	9524	56	217
510	146308	BVY1SN	WTCHG_441195_206131	vacc'd 2-7 yrs	2016-02-10	NVT	11A	2	0,03	0	0	0	0	10568	31	163
511	146309	BVY1RV	WTCHG_441195_206166	unvacc'd 5-10yrs	2016-02-04	NVT	11A	2	0,03	0	0	1	0	NA	16	538
512	146310	BVY1P0	WTCHG_441195_207119	unvacc'd 5-10yrs	2016-01-26	NVT	33F	2	0,03	0	0	0	0	12260	60	9
513	146311	BVY1RT	WTCHG_441195_207178	unvacc'd 5-10yrs	2016-02-04	NVT	15A	2	0,03	0	0	0	0	NA	10	22
514	146312	BVY1U6	WTCHG_441195_208107	vacc'd 2-7 yrs	2016-02-29	VT	19A	2	0,25	0	0	0	0	2062	34	17
515	146313	BVY1S6	WTCHG_441195_208190	vacc'd 2-7 yrs	2016-02-03	NVT	23B	2	0,34	0	0	0	0	4423	93	102
516	146314	BVY1QJ	WTCHG_441195_209107	vacc'd 2-7 yrs	2016-01-27	NVT	NT	2	0,04	0	0	0	0	7604	54	211
517	146315	BVY1S3	WTCHG_441195_209190	unvacc'd 5-10yrs	2016-02-09	VT	18C	2	0,04	0	0	0	0	5266	11	40
518	146316	BVY1PA	WTCHG_441195_210119	vacc'd 2-7 yrs	2016-01-20	NVT	35B	2	0,47	0	0	0	0	12398	6	5
519	146317	BVY1PC	WTCHG_441195_210178	vacc'd 2-7 yrs	2016-01-20	VT	19F	2	0,28	0	0	0	0	347	32	21
520	146318	BVY1KA	WTCHG_441195_211131	unvacc'd 5-10yrs	2015-11-24	VT	1	2	0,03	1	0	1	0	217	15	2
521	146319	BVY21A	WTCHG_441195_211166	unvacc'd 5-10yrs	2016-03-02	VT	6A	2	0,07	0	0	0	0	9549	94	190
522	146320	BVY1PR	WTCHG_441195_212143	vacc'd 2-7 yrs	2016-01-07	NVT	33D	2	0,03	0	0	0	0	4084	4	30
523	146321	BVY1QH	WTCHG_441195_213142	vacc'd 2-7 yrs	2016-01-27	NVT	16F	2	0,07	0	0	0	0	11770	52	33
524	146322	BVY1RR	WTCHG_441195_214130	unvacc'd 5-10yrs	2016-02-03	VT	6A	2	0,03	0	0	0	0	10750	17	13
525	146323	BVY1LM	WTCHG_441195_214167	vacc'd 2-7 yrs	2015-12-11	NVT	15A	2	0,03	0	0	0	0	NA	10	22
526	146324	BVY1NI	WTCHG_441195_215118	unvacc'd 5-10yrs	2016-01-11	VT	14	2	0,18	0	0	1	0	782	57	9
527	146325	BVY1MQ	WTCHG_441195_215179	unvacc'd 5-10yrs	2015-12-11	NVT	23A	2	0,03	0	0	0	0	5080	62	116
528	146326	BVY1KZ	WTCHG_441195_216106	unvacc'd 5-10yrs	2015-12-01	VT	6A	2	0,03	0	0	0	0	9915	43	13
529	146327	BVY1PX	WTCHG_441195_216191	vacc'd 2-7 yrs	2016-01-11	NVT	34	2	0,03	0	0	0	0	9524	56	217
530	146328	BVY1LL	WTCHG_441195_217108	vacc'd 2-7 yrs	2015-12-11	NVT	23A	2	0,03	0	0	1	1	NA	62	116
531	146329	BVY1SK	WTCHG_441195_217189	vacc'd 2-7 yrs	2016-02-09	NVT	23A	2	0,03	0	0	0	0	5080	62	116
532	146330	BVY1Q4	WTCHG_441195_218120	vacc'd 2-7 yrs	2016-01-12	NVT	NT	2	0,04	0	0	0	0	3265	77	60
533	146331	BVY1UH	WTCHG_441195_218177	vacc'd 2-7 yrs	2016-03-01	NVT	NT	2	0,03	0	0	0	0	NA	22	145
534	146332	BVY1J9	WTCHG_441195_219132	vacc'd 2-7 yrs	2015-11-24	VT	9V	2	0,03	0	0	1	1	5902	12	22
535	146333	BVY1T9	WTCHG_441195_219165	vacc'd 2-7 yrs	2016-02-18	NVT	11A	2	0,03	0	0	1	0	NA	16	538
536	146334	BVY1LK	WTCHG_441195_220144	vacc'd 2-7 yrs	2015-12-10	NVT	NT	2	0,03	0	0	0	0	5077	95	206
537	146335	BVY1LP	WTCHG_441195_220153	vacc'd 2-7 yrs	2015-12-14	NVT	10B	2	0,03	0	0	1	0	12255	25	30
538	146336	BVY1LH	WTCHG_441195_221141	vacc'd 2-7 yrs	2015-12-09	NVT	35A	2	0,07	0	0	1	1	NA	42	43
539	146337	BVY1ML	WTCHG_441195_221156	unvacc'd 5-10yrs	2015-12-08	NVT	24A	2	0,06	0	0	1	0	5079	44	91
540	146338	BVY1SQ	WTCHG_441195_222129	unvacc'd 5-10yrs	2016-02-10	VT	3	2	0,07	0	0	1	1	NA	42	43
541	146339	BVY1NR	WTCHG_441195_222168	unvacc'd 5-10yrs	2016-01-13	NVT	38	2	0,03	0	0	0	0	5359	28	536
542	146340	BVY1UK	WTCHG_441195_223117	vacc'd 2-7 yrs	2016-03-02	NVT	23B	2	0,03	0	0	0	0	10880	23	102
543	146341	BVY1LJ	WTCHG_441195_223180	vacc'd 2-7 yrs	2015-12-10	NVT	9A_9L_9N	2	0,03	0	0	0	0	NA	38	455
544	146342	BVY21B	WTCHG_441195_224105	unvacc'd 5-10yrs	2016-03-02	NVT	15B	2	0,42	0	0	0	0	10603	35	5
545	146343	BVY1Q6	WTCHG_441195_224192	vacc'd 2-7 yrs	2016-01-13	NVT	8	2	0,03	0	0	0	0	3847	96	3
546	146344	BVY1N1	WTCHG_441195_225109	vacc'd 2-7 yrs	2015-12-16	VT	6B	2	0,03	0	0	0	0	9532	68	13
547	146345	BVY21E	WTCHG_441195_225188	unvacc'd 5-10yrs	2016-03-02	NVT	NT	2	0,04	0	0	1	0	NA	57	9
548	146346	BVY1NX	WTCHG_441195_226121	unvacc'd 5-10yrs	2016-01-22	VT	4	2	0,03	0	0	0	0	2213	47	86
549	146347	BVY1SJ	WTCHG_441195_226176	vacc'd 2-7 yrs	2016-02-09	NVT	16F	2	0,03	0	0	0	0	12807	8	104
550	146348	BVY1P1	WTCHG_441195_227133	unvacc'd 5-10yrs	2016-01-26	VT	6A	2	0,03	0	0	0	0	7653	18	335
551	146349	BVY1UL	WTCHG_441195_227164	vacc'd 2-7 yrs	2016-03-02	NVT	7B_7C_40	2	0,03	0	0	0	0	10587	20	92
552	146350	BVY1MI	WTCHG_441195_228145	unvacc'd 5-10yrs	2015-12-04	VT	23F	2	0,23	0	0	1	1	2059	3	14
553	146351	BVY1XM	WTCHG_441195_228152	unvacc'd 5-10yrs	2016-03-10	NVT	10A	2	0,04	0	0	0	0	NA	97	NA
554	146352	BVY1SP	WTCHG_441195_229140	vacc'd 2-7 yrs	2016-02-10	NVT	34	2	0,03	0	0	0	0	9524	56	217
555	146353	BVY1TF	WTCHG_441195_230128	vacc'd 2-7 yrs	2016-02-19	VT	19A	2	0,25	0	0	0	0	9457	34	17
556	146354	BVY1N2	WTCHG_441195_230169	unvacc'd 5-10yrs	2015-12-17	VT	6B	2	0,03	0	0	1	0	2902	76	183
557	146355	BVY1TG	WTCHG_441195_231116	vacc'd 2-7 yrs	2016-02-22	NVT	35B	2	0,26	0	0	0	0	361	6	5
558	146356	BVY1LQ	WTCHG_441195_231181	unvacc'd 5-10yrs	2015-12-16	VT	19F	2	0,28	0	0	1	0	10572	32	21
559	146357	BVY1UJ	WTCHG_441195_232104	vacc'd 2-7 yrs	2016-03-02	NVT	23B	2	0,03	0	0	0	0	10880	23	102
560	146358	BVY1PD	WTCHG_441195_232193	vacc'd 2-7 yrs	2016-01-20	NVT	35A	2	0,07	0	0	1	1	3214	42	43
561	146359	BVY1MY	WTCHG_441195_233110	vacc'd 2-7 yrs	2015-12-15	NVT	35A	2	0,07	0	0	1	1	NA	42	43
562	146360	BVY1VC	WTCHG_441195_233187	unvacc'd 5-10yrs	2016-03-10	NVT	9A_9L_9N	2	0,03	0	0	0	0	NA	38	455
563	146361	BVY1M4	WTCHG_441195_234175	unvacc'd 5-10yrs	2016-02-17	NVT	8	2	0,03	0	0	0	0	3406	98	98
564	146362	BVY1ND	WTCHG_441195_235134	vacc'd 2-7 yrs	2016-01-05	NVT	15A	2	0,03	0	0	0	0	10554	10	22
565	146363	BVY1PQ	WTCHG_441195_235163	vacc'd 2-7 yrs	2016-01-06	VT	23F	2	0,23	0	0	1	1	2059	3	14
566	146364	BVY1QG	WTCHG_441195_236146	vacc'd 2-7 yrs	2016-01-27	NVT	35A	2	0,07	0	0	1	1	3214	42	43
567	146365	BVY1SD	WTCHG_441195_236151	vacc'd 2-7 yrs	2016-02-08	NVT	35A	2	0,07	0	0	1	1	3214	42	43
568	146366	BVY1SU	WTCHG_441195_237139	vacc'd 2-7 yrs	2016-02-11	NVT	15C	2	0,03	0	0	0	0	9572	26	143
569	146367	BVY1IP	WTCHG_441195_237158	unvacc'd 5-10yrs	2015-11-10	VT	14	2	0,18	0	0	1	0	782	57	9
570	146368	BVY1SL	WTCHG_441195_238127	vacc'd 2-7 yrs	2016-02-09	VT	9V	2	0,03	0	0	0	0	NA	19	NA
571	146369	BVY1QF	WTCHG_441195_238170	vacc'd 2-7 yrs	2016-01-26	VT	23F	2	0,23	0	0	1	1	2059	3	14
572	146370	BVY1RL	WTCHG_441195_239115	unvacc'd 5-10yrs	2016-02-02	NVT	12F	2	0,03	1	0	1	0	989	46	26
573	146371	BVY1PH	WTCHG_441195_239182	vacc'd 2-7 yrs	2016-01-21	NVT	19B_19C	2	0,03	0	0	0	0	NA	20	92
574	146372	BVY1TI	WTCHG_441195_240103	vacc'd 2-7 yrs	2016-02-22	NVT	NT	2	0,04	0	0	0	0	7604	54	211
575	146373	BVY1RU	WTCHG_441195_240194	unvacc'd 5-10yrs	2016-02-04	NVT	23A	2	0,03	0	0	0	0	NA	62	116
576	146374	BVY1Q9	WTCHG_441195_241111	vacc'd 2-7 yrs	2016-01-14	NVT	9A_9L_9N	2	0,03	0	0	0	0	NA	38	455
577	146375	BVY1ST	WTCHG_441195_241186	vacc'd 2-7 yrs	2016-02-11	NVT	11A	2	0,03	0	0	0	0	10568	31	163
578	146376	BVY1NG	WTCHG_441195_242123	vacc'd 2-7 yrs	2016-01-06	NVT	19B_19C	2	0,03	0	0	0	0	9570	87	161
579	146377	BVY1QS	WTCHG_441195_242174	vacc'd 2-7 yrs	2016-02-01	NVT	19B_19C	2	0,03	0	0	0	0	NA	20	92
580	146378	BVY1S7	WTCHG_441195_243135	vacc'd 2-7 yrs	2016-02-04	NVT	23A	2	0,03	0	0	0	0	5080	62	116
581	146379	BVY1T8	WTCHG_441195_243162	vacc'd 2-7 yrs	2016-02-18	NVT	11A	2	0,03	0	0	1	0	NA	16	538
582	146380	BVY1QP	WTCHG_441195_244147	vacc'd 2-7 yrs	2016-01-29	NVT	NT	2	0,03	0	0	0	0	5483	22	145
583	146381	BVY1SV	WTCHG_441195_244150	vacc'd 2-7 yrs	2016-02-11	NVT	NT	2	0,03	0	0	0	0	9566	65	102
584	146382	BVY1TQ	WTCHG_441195_245138	unvacc'd 5-10yrs	2016-02-24	NVT	23A	2	0,03	0	0	1	1	NA	62	116
585	146383	BVY1QT	WTCHG_441195_245159	vacc'd 2-7 yrs	2016-02-01	NVT	17F	2	0,05	0	0	0	0	9526	49	61
586	146384	BVY1TH	WTCHG_441195_246126	vacc'd 2-7 yrs	2016-02-22	VT	3	2	0,58	0	0	1	0	700	9	10
587	146385	BVY1RN	WTCHG_441195_246171	unvacc'd 5-10yrs	2016-02-02	NVT	35B	2	0,21	0	0	0	0	361	6	5
588	146386	BVY1YY	WTCHG_441195_247114	unvacc'd 5-10yrs	2016-03-18	VT	18C	2	0,07	0	0	0	0	NA	36	142
589	146387	BVY1Q7	WTCHG_441195_247183	unvacc'd 5-10yrs	2016-01-13	VT	6A	2	0,03	0	0	0	0	12945	17	13
590	146388	BVY1M1	WTCHG_441195_248102	unvacc'd 5-10yrs	2016-02-15	NVT	23B	2	0,03	0	0	0	0	10880	23	102
591	146389	BVY1MG	WTCHG_441195_248195	unvacc'd 5-10yrs	2015-12-04	NVT	NT	2	0,16	0	0	1	0	NA	99	NA
592	146390	BVY1RK	WTCHG_441195_249112	unvacc'd 5-10yrs	2016-02-01	VT	9V	2	0,03	0	0	1	1	5902	12	22
593	146391	BVY1NJ	WTCHG_441195_249185	unvacc'd 5-10yrs	2016-01-11	VT	14	2	0,18	0	0	1	0	782	57	9
594	146392	BVY1PG	WTCHG_441195_250124	vacc'd 2-7 yrs	2016-01-21	NVT	25F	2	0,03	0	0	1	0	2650	100	155
595	146393	BVY216	WTCHG_441195_250173	unvacc'd 5-10yrs	2016-02-26	NVT	13	2	0,15	0	0	0	0	2053	14	65
596	146394	BVY1MZ	WTCHG_441195_251136	vacc'd 2-7 yrs	2015-12-16	NVT	13	2	0,15	1	0	1	1	2053	14	65
597	146395	BVY1V7	WTCHG_441195_251161	unvacc'd 5-10yrs	2016-03-08	NVT	23A	2	0,03	0	0	1	0	5080	62	116
598	146396	BVY1PL	WTCHG_441195_252148	vacc'd 2-7 yrs	2016-01-25	NVT	20	2	0,03	0	0	0	0	9552	55	184
599	146397	BVY1TV	WTCHG_441195_252149	unvacc'd 5-10yrs	2016-02-24	NVT	46	2	0,05	1	0	1	0	11780	46	26
600	146398	BVY1QC	WTCHG_441195_253137	vacc'd 2-7 yrs	2016-01-26	VT	1	2	0,03	1	0	1	0	217	15	2
601	146399	BVY1RJ	WTCHG_441195_253160	unvacc'd 5-10yrs	2016-01-18	NVT	34	2	0,03	0	0	0	0	5258	33	217
602	146400	BVY1V8	WTCHG_441195_254125	unvacc'd 5-10yrs	2016-03-10	VT	3	2	0,58	0	0	1	0	700	9	10
603	146401	BVY1PJ	WTCHG_441195_254172	vacc'd 2-7 yrs	2016-01-22	NVT	7B_7C_40	2	0,03	0	0	0	0	10587	20	92
604	146402	BVY21K	WTCHG_441195_255113	unvacc'd 5-10yrs	2016-03-08	NVT	8	2	0,03	0	0	0	0	10868	41	277
605	146403	BVY1T3	WTCHG_441195_256101	vacc'd 2-7 yrs	2016-02-15	NVT	NT	2	0,19	0	0	1	1	10643	27	148
606	146404	BVY1N6	WTCHG_441195_257101	vacc'd 2-7 yrs	2015-12-21	NVT	NT	2	0,19	0	0	1	1	9519	27	148
607	146405	BVY1LS	WTCHG_441195_257196	unvacc'd 5-10yrs	2015-12-17	NVT	13	2	0,15	1	0	1	1	2053	14	65
608	146406	BVY1QU	WTCHG_441195_258113	unvacc'd 5-10yrs	2016-02-01	VT	6B	2	0,07	0	0	0	0	11709	101	171
609	146407	BVY1RW	WTCHG_441195_258184	unvacc'd 5-10yrs	2016-02-04	NVT	23A	2	0,03	0	0	0	0	5080	62	116
610	146408	BVY1SG	WTCHG_441195_259125	unvacc'd 5-10yrs	2016-02-08	NVT	25F	2	0,03	0	0	1	0	2650	100	155
611	146409	BVY1KQ	WTCHG_441195_259172	vacc'd 2-7 yrs	2015-11-27	NVT	7B_7C_40	2	0,03	0	0	0	0	10587	20	92
612	146410	BVY1PF	WTCHG_441195_260137	vacc'd 2-7 yrs	2016-01-21	NVT	9A_9L_9N	2	0,03	0	0	0	0	NA	38	455
613	146411	BVY1MV	WTCHG_441195_260160	unvacc'd 5-10yrs	2015-12-15	NVT	18A	2	0,04	0	0	1	0	10668	7	61
614	146412	BVY1RM	WTCHG_441195_261148	unvacc'd 5-10yrs	2016-02-02	NVT	33D	2	0,03	0	0	0	0	NA	4	30
615	146413	BVY1N8	WTCHG_441195_261149	vacc'd 2-7 yrs	2015-12-22	NVT	10B	2	0,03	0	0	1	0	12255	25	30
616	146414	BVY1RS	WTCHG_441195_262136	unvacc'd 5-10yrs	2016-02-03	NVT	15C	2	0,17	0	0	1	1	172	35	5
617	146415	BVY1P4	WTCHG_441195_262161	vacc'd 2-7 yrs	2016-01-18	NVT	19B_19C	2	0,03	0	0	0	0	NA	20	92
618	146416	BVY1LG	WTCHG_441195_263124	vacc'd 2-7 yrs	2015-12-08	NVT	15B	2	0,24	0	0	1	1	172	35	5
619	146417	BVY1L1	WTCHG_441195_263173	vacc'd 2-7 yrs	2015-12-02	NVT	NT	2	0,04	0	0	0	0	NA	20	92
620	146418	BVY1P5	WTCHG_441195_264112	vacc'd 2-7 yrs	2016-01-18	NVT	34	2	0,03	0	0	0	0	5258	33	217
621	146419	BVY1NH	WTCHG_441195_264185	vacc'd 2-7 yrs	2016-01-06	NVT	NT	2	0,04	0	0	0	0	3265	77	60
622	146420	BVY1KS	WTCHG_441195_265102	vacc'd 2-7 yrs	2015-11-27	NVT	23B	2	0,03	0	0	0	0	NA	20	92
623	146421	BVY1TY	WTCHG_441195_265195	vacc'd 2-7 yrs	2016-02-25	VT	14	2	0,03	0	0	0	0	NA	102	NA
624	146422	BVY1KD	WTCHG_441195_266114	unvacc'd 5-10yrs	2015-11-30	NVT	18A	2	0,04	0	0	1	0	10668	7	61
625	146423	BVY1SH	WTCHG_441195_266183	vacc'd 2-7 yrs	2016-02-09	VT	23F	2	0,03	0	0	0	0	NA	62	116
626	146424	BVY1PS	WTCHG_441195_267126	vacc'd 2-7 yrs	2016-01-07	NVT	2	2	0,03	0	0	0	0	9476	45	96
627	146425	BVY1U0	WTCHG_441195_267171	vacc'd 2-7 yrs	2016-02-25	NVT	23A	2	0,03	0	0	0	0	5080	62	116
628	146426	BVY1NB	WTCHG_441195_268138	vacc'd 2-7 yrs	2016-01-04	NVT	15A	2	0,03	0	0	0	0	10554	10	22
629	146427	BVY1TT	WTCHG_441195_268159	vacc'd 2-7 yrs	2016-02-24	NVT	15C	2	0,17	0	0	0	0	172	35	5
630	146428	BVY1T4	WTCHG_441195_269147	vacc'd 2-7 yrs	2016-02-15	VT	3	2	0,58	0	0	1	0	700	9	10
631	146429	BVY1S0	WTCHG_441195_269150	unvacc'd 5-10yrs	2016-02-05	NVT	38	2	0,03	0	0	0	0	NA	48	117
632	146430	BVY1TS	WTCHG_441195_270135	vacc'd 2-7 yrs	2016-02-24	NVT	45	2	0,03	0	0	0	0	9445	103	540
633	146431	BVY1L5	WTCHG_441195_270162	vacc'd 2-7 yrs	2015-12-03	VT	6B	2	0,07	0	0	0	0	11709	101	171
634	146432	BVY1QV	WTCHG_441195_271123	vacc'd 2-7 yrs	2016-02-02	NVT	21	2	0,03	0	0	0	0	11774	64	201
635	146433	BVY1Q8	WTCHG_441195_271174	vacc'd 2-7 yrs	2016-01-14	NVT	35F	2	0,03	0	0	0	0	12257	71	260
636	146434	BVY1M0	WTCHG_441195_272111	unvacc'd 5-10yrs	2016-02-15	NVT	7B_7C_40	2	0,03	0	0	1	0	7105	20	92
637	146435	BVY1RP	WTCHG_441195_272186	unvacc'd 5-10yrs	2016-02-03	NVT	19B_19C	2	0,06	0	0	0	0	10992	44	91
638	146436	BVY1J4	WTCHG_441195_273103	unvacc'd 5-10yrs	2015-11-23	NVT	19B_19C	2	0,03	0	0	1	1	9449	87	161
639	146437	BVY1U7	WTCHG_441195_273194	vacc'd 2-7 yrs	2016-02-29	NVT	NT	2	0,03	0	0	0	0	9566	65	102
640	146438	BVY1N5	WTCHG_441195_274115	vacc'd 2-7 yrs	2015-12-21	NVT	16F	2	0,03	0	0	0	0	6030	8	104
641	146439	BVY1U8	WTCHG_441195_274182	vacc'd 2-7 yrs	2016-02-29	NVT	19B_19C	2	0,06	0	0	0	0	10992	44	91
642	146440	BVY1IH	WTCHG_441195_275127	unvacc'd 5-10yrs	2015-11-05	VT	23F	2	0,23	0	0	1	1	2059	3	14
643	146441	BVY1UI	WTCHG_441195_275170	vacc'd 2-7 yrs	2016-03-01	VT	6A	2	0,03	0	0	1	0	2987	72	120
644	146442	BVY1NA	WTCHG_441195_276139	vacc'd 2-7 yrs	2016-01-04	NVT	NT	2	0,17	0	0	0	0	7604	54	211
645	146443	BVY21L	WTCHG_441195_276158	unvacc'd 5-10yrs	2016-03-09	NVT	15B	2	0,03	0	0	1	0	9572	26	143
646	146444	BVY1XS	WTCHG_441195_277146	unvacc'd 5-10yrs	2016-03-17	NVT	20	2	0,03	0	0	0	0	9552	55	184
647	146445	BVY1QA	WTCHG_441195_277151	vacc'd 2-7 yrs	2016-01-14	VT	23F	2	0,06	0	0	1	1	243	3	14
648	146446	BVY1Q0	WTCHG_441195_278134	vacc'd 2-7 yrs	2016-01-11	VT	14	2	0,18	0	0	1	0	782	57	9
649	146447	BVY1QQ	WTCHG_441195_278163	vacc'd 2-7 yrs	2016-01-29	NVT	34	2	0,03	0	0	0	0	5258	33	217
650	146448	BVY1TX	WTCHG_441195_279122	unvacc'd 5-10yrs	2016-02-25	VT	3	2	0,58	0	0	1	0	700	9	10
651	146449	BVY1NC	WTCHG_441195_279175	vacc'd 2-7 yrs	2016-01-04	NVT	15B	2	0,42	1	0	1	0	10603	35	5
652	146450	BVY1U2	WTCHG_441195_280110	vacc'd 2-7 yrs	2016-02-26	VT	4	2	0,03	0	0	0	0	2213	47	86
653	146451	BVY1PM	WTCHG_441195_280187	vacc'd 2-7 yrs	2016-01-25	VT	14	2	0,35	0	0	1	0	5004	57	9
654	146452	BVY1LF	WTCHG_441195_281104	vacc'd 2-7 yrs	2015-12-08	NVT	9A_9L_9N	2	0,03	0	0	0	0	NA	38	455
655	146453	BVY1NK	WTCHG_441195_281193	unvacc'd 5-10yrs	2016-01-12	NVT	19B_19C	2	0,06	0	0	0	0	10992	44	91
656	146454	BVY1PT	WTCHG_441195_282116	vacc'd 2-7 yrs	2016-01-07	NVT	NT	2	0,19	0	0	1	1	NA	27	148
657	146455	BVY1V5	WTCHG_441195_282181	unvacc'd 5-10yrs	2016-03-08	VT	19F	2	0,28	0	0	0	0	347	32	21
658	146456	BVY1P8	WTCHG_441195_283128	vacc'd 2-7 yrs	2016-01-19	VT	6B	2	0,07	0	0	0	0	11709	101	171
659	146457	BVY21F	WTCHG_441195_283169	unvacc'd 5-10yrs	2016-03-02	NVT	18A	2	0,03	0	0	1	1	3214	42	43
660	146458	BVY1QL	WTCHG_441195_284140	vacc'd 2-7 yrs	2016-01-29	VT	23F	2	0,23	0	0	1	1	2059	3	14
661	146459	BVY1T5	WTCHG_441195_284157	vacc'd 2-7 yrs	2016-02-16	NVT	23A	2	0,03	0	0	0	0	5080	62	116
662	146460	BVY1XW	WTCHG_441195_285145	unvacc'd 5-10yrs	2016-03-18	VT	6B	2	0,03	0	0	1	1	2902	76	183
663	146461	BVY1VF	WTCHG_441195_286133	unvacc'd 5-10yrs	2016-03-15	NVT	8	2	0,03	0	0	0	0	10868	41	277
664	146462	BVY1TZ	WTCHG_441195_287121	vacc'd 2-7 yrs	2016-02-25	VT	19F	2	0,28	0	0	0	0	347	32	21
665	146463	BVY1PB	WTCHG_441195_287176	vacc'd 2-7 yrs	2016-01-20	VT	5	2	0,05	0	0	0	0	7050	70	8
666	146464	BVY1Q3	WTCHG_441195_288109	vacc'd 2-7 yrs	2016-01-12	VT	14	2	0,18	0	0	1	0	782	57	9
667	146465	BVY1P3	WTCHG_441195_288188	unvacc'd 5-10yrs	2016-01-28	VT	3	2	0,18	0	0	1	0	NA	9	10
668	146466	BVY1SB	WTCHG_441195_289105	vacc'd 2-7 yrs	2016-02-05	VT	6A	2	0,03	0	0	0	0	9532	68	13
669	146467	BVY1VI	WTCHG_441195_289192	unvacc'd 5-10yrs	2016-03-17	VT	19F	2	0,28	0	0	0	0	347	32	21
670	146468	BVY1QB	WTCHG_441195_290117	vacc'd 2-7 yrs	2016-01-26	VT	19A	2	0,06	0	0	0	1	7105	20	92
671	146469	BVY1U4	WTCHG_441195_290180	vacc'd 2-7 yrs	2016-02-26	NVT	18A	2	0,03	0	0	0	0	NA	21	NA
672	146470	BVY1MX	WTCHG_441195_291129	vacc'd 2-7 yrs	2015-12-14	NVT	23A	2	0,03	0	0	1	1	NA	62	116
673	146471	BVY1U5	WTCHG_441195_291168	vacc'd 2-7 yrs	2016-02-26	NVT	9A_9L_9N	2	0,03	0	0	0	0	NA	38	455
674	146472	BVY1MW	WTCHG_441195_292141	unvacc'd 5-10yrs	2015-12-15	NVT	19B_19C	2	0,03	0	0	0	0	12673	87	161
675	146473	BVY1M7	WTCHG_441195_292156	unvacc'd 5-10yrs	2016-02-23	NVT	17F	2	0,03	0	0	0	0	10647	104	243
676	146474	BVY1M5	WTCHG_441195_293144	unvacc'd 5-10yrs	2016-02-17	VT	6B	2	0,03	0	0	0	0	9532	68	13
677	146475	BVY1J6	WTCHG_441195_293153	vacc'd 2-7 yrs	2015-11-23	NVT	11A	2	0,03	0	0	0	0	10568	31	163
678	146476	BVY1TM	WTCHG_441195_294132	vacc'd 2-7 yrs	2016-02-23	NVT	NT	2	0,08	0	0	0	0	NA	77	60
679	146477	BVY1RX	WTCHG_441195_294165	unvacc'd 5-10yrs	2016-02-04	NVT	25F	2	0,03	0	0	1	0	2650	100	155
680	146478	BVY1S5	WTCHG_441195_295120	vacc'd 2-7 yrs	2016-02-03	VT	19A	2	0,25	0	0	0	0	NA	34	17
681	146479	BVY1P6	WTCHG_441195_295177	vacc'd 2-7 yrs	2016-01-18	NVT	13	2	0,15	1	0	1	1	2053	14	65
682	146480	BVY1TE	WTCHG_441195_296108	vacc'd 2-7 yrs	2016-02-19	VT	5	2	0,05	0	0	0	0	7050	70	8
683	146481	BVY1NW	WTCHG_441195_296189	unvacc'd 5-10yrs	2016-01-20	NVT	34	2	0,03	0	0	0	0	5258	33	217
684	146482	BVY1Z3	WTCHG_441196_201106	unvacc'd 5-10yrs	2016-03-22	NVT	15B	2	0,07	0	0	1	1	NA	105	NA
685	146483	BVY1WN	WTCHG_441196_201191	unvacc'd 5-10yrs	2016-06-23	VT	23F	3	0,23	0	0	1	1	2059	3	14
686	146484	BVY1Z0	WTCHG_441196_202118	unvacc'd 5-10yrs	2016-03-21	NVT	10B	2	0,03	0	0	1	0	7055	25	30
687	146485	BVY24G	WTCHG_441196_202179	unvacc'd 5-10yrs	2016-06-14	NVT	NT	3	0,03	0	0	0	0	12344	22	145
688	146486	BVY23K	WTCHG_441196_203130	unvacc'd 5-10yrs	2016-05-24	VT	6B	3	0,07	0	0	0	0	11709	101	171
689	146487	BVY26F	WTCHG_441196_203167	unvacc'd 5-10yrs	2016-06-28	NVT	19B_19C	3	0,06	0	0	0	0	10992	44	91
690	146488	BVY1XX	WTCHG_441196_204142	unvacc'd 5-10yrs	2016-03-18	NVT	23B	2	0,03	0	0	0	0	10880	23	102
691	146489	BVY1X7	WTCHG_441196_204155	unvacc'd 5-10yrs	2016-06-16	NVT	31	3	0,03	0	0	0	0	NA	86	57
692	146490	BVY285	WTCHG_441196_205143	vacc'd 2-7 yrs	2016-07-11	VT	6A	3	0,07	0	0	0	0	9549	94	190
693	146491	BVY212	WTCHG_441196_205154	vacc'd 2-7 yrs	2016-04-06	NVT	15A	2	0,03	0	0	0	0	NA	10	22
694	146492	BVY25H	WTCHG_441196_206131	unvacc'd 5-10yrs	2016-07-01	NVT	7B_7C_40	3	0,03	0	0	0	0	7105	20	92
695	146493	BVY211	WTCHG_441196_206166	vacc'd 2-7 yrs	2016-04-06	NVT	9A_9L_9N	2	0,03	0	0	0	0	NA	38	455
696	146494	BVY1WR	WTCHG_441196_207119	unvacc'd 5-10yrs	2016-06-24	NVT	17F	3	0,05	0	0	0	0	9926	66	61
697	146495	BVY1Z4	WTCHG_441196_207178	unvacc'd 5-10yrs	2016-03-22	NVT	31	2	0,03	0	0	0	0	NA	86	57
698	146496	BVY287	WTCHG_441196_208107	vacc'd 2-7 yrs	2016-07-12	VT	23F	3	0,03	0	0	1	1	8337	3	14
699	146497	BVY23U	WTCHG_441196_208190	unvacc'd 5-10yrs	2016-05-30	VT	3	3	0,58	0	0	1	0	700	9	10
700	146498	BVY1ZM	WTCHG_441196_209107	vacc'd 2-7 yrs	2016-04-06	VT	19F	2	0,28	0	0	0	0	347	32	21
701	146499	BVY279	WTCHG_441196_209190	unvacc'd 5-10yrs	2016-07-11	NVT	16F	3	0,19	0	0	0	0	705	61	268
702	146500	BVY21S	WTCHG_441196_210119	unvacc'd 5-10yrs	2016-05-20	NVT	35A	3	0,07	0	0	1	1	3214	42	43
703	146501	BVY26G	WTCHG_441196_210178	unvacc'd 5-10yrs	2016-06-29	NVT	21	3	0,03	0	0	0	0	11774	64	201
704	146502	BVY20U	WTCHG_441196_211131	vacc'd 2-7 yrs	2016-04-05	VT	6B	2	0,06	0	0	1	0	NA	76	183
705	146503	BVY26B	WTCHG_441196_211166	unvacc'd 5-10yrs	2016-06-27	NVT	7B_7C_40	3	0,03	0	0	0	0	10587	20	92
706	146504	BVY23Q	WTCHG_441196_212143	unvacc'd 5-10yrs	2016-05-27	NVT	15A	3	0,03	0	0	0	0	12492	106	22
707	146505	BVY1VT	WTCHG_441196_212154	unvacc'd 5-10yrs	2016-06-23	NVT	34	3	0,03	0	0	0	0	9546	53	34
708	146506	BVY269	WTCHG_441196_213142	unvacc'd 5-10yrs	2016-06-27	VT	4	3	0,03	0	0	0	0	2213	47	86
709	146507	BVY1X0	WTCHG_441196_213155	unvacc'd 5-10yrs	2016-06-14	NVT	18A	3	0,03	0	0	0	0	NA	7	61
710	146508	BVY275	WTCHG_441196_214130	vacc'd 2-7 yrs	2016-07-11	NVT	15B	3	0,03	0	0	1	1	9572	26	143
711	146509	BVY221	WTCHG_441196_214167	unvacc'd 5-10yrs	2016-05-25	NVT	21	3	0,03	0	0	0	0	11774	64	201
712	146510	BVY26H	WTCHG_441196_215118	vacc'd 2-7 yrs	2016-07-04	NVT	10B	3	0,03	0	0	1	0	7055	25	30
713	146511	BVY21Y	WTCHG_441196_215179	unvacc'd 5-10yrs	2016-05-25	VT	23F	3	0,23	0	0	1	1	2059	3	14
714	146512	BVY26I	WTCHG_441196_216106	vacc'd 2-7 yrs	2016-07-04	NVT	34	3	0,03	0	0	0	0	NA	107	NA
715	146513	BVY20S	WTCHG_441196_216191	vacc'd 2-7 yrs	2016-04-04	VT	23F	2	0,23	0	0	1	1	NA	3	14
716	146514	BVY22P	WTCHG_441196_217108	unvacc'd 5-10yrs	2016-06-08	NVT	19B_19C	3	0,06	0	0	0	0	10992	44	91
717	146515	BVY27Z	WTCHG_441196_217189	vacc'd 2-7 yrs	2016-07-08	NVT	12F	3	0,04	0	0	1	0	989	46	26
718	146516	BVY1XN	WTCHG_441196_218120	unvacc'd 5-10yrs	2016-03-14	NVT	NT	2	0,19	0	0	1	1	NA	27	148
719	146517	BVY26D	WTCHG_441196_218177	unvacc'd 5-10yrs	2016-06-28	NVT	NT	3	0,19	0	0	1	1	9519	27	148
720	146518	BVY1ZD	WTCHG_441196_219132	vacc'd 2-7 yrs	2016-04-04	NVT	19B_19C	2	0,06	0	0	0	0	10992	44	91
721	146519	BVY26J	WTCHG_441196_219165	vacc'd 2-7 yrs	2016-07-04	NVT	NT	3	0,03	0	0	0	0	5483	22	145
722	146520	BVY22S	WTCHG_441196_220144	unvacc'd 5-10yrs	2016-06-09	NVT	13	3	0,15	1	0	1	1	2053	14	65
723	146521	BVY274	WTCHG_441196_220153	vacc'd 2-7 yrs	2016-07-08	NVT	NT	3	0,19	0	0	1	1	9519	27	148
724	146522	BVY24H	WTCHG_441196_221141	unvacc'd 5-10yrs	2016-06-14	NVT	28F	3	0,03	0	0	0	0	2795	51	228
725	146523	BVY22U	WTCHG_441196_221156	unvacc'd 5-10yrs	2016-06-13	NVT	19B_19C	3	0,05	0	0	1	1	NA	87	NA
726	146524	BVY26L	WTCHG_441196_222129	vacc'd 2-7 yrs	2016-07-04	NVT	9A_9L_9N	3	0,03	0	0	0	0	NA	38	455
727	146525	BVY24B	WTCHG_441196_222168	unvacc'd 5-10yrs	2016-06-08	NVT	11A	3	0,03	0	0	1	0	NA	16	538
728	146526	BVY266	WTCHG_441196_223117	unvacc'd 5-10yrs	2016-06-23	VT	18C	3	0,03	0	0	0	0	5266	11	40
729	146527	BVY249	WTCHG_441196_223180	unvacc'd 5-10yrs	2016-06-08	VT	19F	3	0,03	0	0	0	0	10587	20	92
730	146528	BVY28A	WTCHG_441196_224105	vacc'd 2-7 yrs	2016-07-12	NVT	21	3	0,22	0	0	0	0	11760	108	11
731	146529	BVY1V9	WTCHG_441196_224192	unvacc'd 5-10yrs	2016-03-10	NVT	16F	2	0,03	0	0	0	0	6030	8	104
732	146530	BVY22T	WTCHG_441196_225109	unvacc'd 5-10yrs	2016-06-13	VT	14	3	0,18	0	0	1	0	NA	57	9
733	146531	BVY278	WTCHG_441196_225188	vacc'd 2-7 yrs	2016-07-11	NVT	22F	3	0,03	0	0	0	0	NA	19	NA
734	146532	BVY22K	WTCHG_441196_226121	unvacc'd 5-10yrs	2016-06-03	NVT	12F	3	0,03	1	0	1	0	989	46	26
735	146533	BVY270	WTCHG_441196_226176	vacc'd 2-7 yrs	2016-07-08	NVT	15BC	3	0,42	0	0	0	0	10603	35	5
736	146534	BVY21X	WTCHG_441196_227133	unvacc'd 5-10yrs	2016-05-25	NVT	NT	3	0,06	0	0	1	0	NA	13	210
737	146535	BVY1WI	WTCHG_441196_227164	unvacc'd 5-10yrs	2016-06-22	NVT	22F	3	0,03	0	0	0	0	NA	19	NA
738	146536	BVY200	WTCHG_441196_228145	vacc'd 2-7 yrs	2016-04-05	VT	23F	2	0,23	0	0	1	1	2059	3	14
739	146537	BVY1X3	WTCHG_441196_228152	unvacc'd 5-10yrs	2016-06-15	NVT	31	3	0,03	0	0	0	0	NA	86	57
740	146538	BVY1X5	WTCHG_441196_229140	unvacc'd 5-10yrs	2016-06-15	NVT	18A	3	0,03	0	0	0	0	NA	7	61
741	146539	BVY1Y0	WTCHG_441196_229157	vacc'd 2-7 yrs	2016-03-29	NVT	9A_9L_9N	2	0,03	0	0	0	0	NA	38	455
742	146540	BVY288	WTCHG_441196_230128	vacc'd 2-7 yrs	2016-07-12	VT	6B	3	0,03	0	0	0	0	9532	68	13
743	146541	BVY220	WTCHG_441196_230169	unvacc'd 5-10yrs	2016-05-25	NVT	NT	3	0,36	0	0	1	1	NA	27	148
744	146542	BVY27F	WTCHG_441196_231116	vacc'd 2-7 yrs	2016-07-12	NVT	7B_7C_40	3	0,03	0	0	0	0	7053	20	92
745	146543	BVY1VB	WTCHG_441196_231181	unvacc'd 5-10yrs	2016-03-10	NVT	23B	2	0,03	0	0	0	0	10880	23	102
746	146544	BVY26R	WTCHG_441196_232104	vacc'd 2-7 yrs	2016-07-05	NVT	15B	3	0,42	0	0	0	0	10603	35	5
747	146545	BVY1YG	WTCHG_441196_232193	vacc'd 2-7 yrs	2016-04-01	VT	3	2	0,58	0	0	1	0	NA	9	10
748	146546	BVY21Q	WTCHG_441196_233110	unvacc'd 5-10yrs	2016-05-20	NVT	8	3	0,03	0	0	0	0	10868	41	277
749	146547	BVY1Y4	WTCHG_441196_234122	vacc'd 2-7 yrs	2016-03-29	NVT	35A	2	0,07	0	0	1	1	3214	42	43
750	146548	BVY26K	WTCHG_441196_234175	vacc'd 2-7 yrs	2016-07-04	NVT	28F	3	0,03	0	0	0	0	NA	51	228
751	146549	BVY1YF	WTCHG_441196_235134	vacc'd 2-7 yrs	2016-03-31	VT	9V	2	0,23	0	0	0	0	9473	30	54
752	146550	BVY268	WTCHG_441196_235163	unvacc'd 5-10yrs	2016-06-24	NVT	17F	3	0,1	0	0	0	0	NA	109	NA
753	146551	BVY1ZY	WTCHG_441196_236146	vacc'd 2-7 yrs	2016-04-04	NVT	11A	2	0,03	0	0	0	0	NA	31	163
754	146552	BVY26U	WTCHG_441196_236151	vacc'd 2-7 yrs	2016-07-05	NVT	NT	3	0,19	0	0	1	1	9519	27	148
755	146553	BVY27V	WTCHG_441196_237139	unvacc'd 5-10yrs	2016-07-08	NVT	38	3	0,03	0	0	0	0	5359	28	536
756	146554	BVY277	WTCHG_441196_238127	vacc'd 2-7 yrs	2016-07-11	NVT	NT	3	0,33	0	0	1	1	9519	27	148
757	146555	BVY1V2	WTCHG_441196_238170	vacc'd 2-7 yrs	2016-04-01	NVT	15A	2	0,03	0	0	0	0	10554	10	22
758	146556	BVY27X	WTCHG_441196_239115	vacc'd 2-7 yrs	2016-07-08	VT	3	3	0,06	0	0	0	0	5435	60	9
759	146557	BVY241	WTCHG_441196_239182	unvacc'd 5-10yrs	2016-06-02	NVT	21	3	0,03	0	0	0	0	5103	19	71
760	146558	BVY267	WTCHG_441196_240103	unvacc'd 5-10yrs	2016-06-23	NVT	21	3	0,03	0	0	0	0	5103	19	71
761	146559	BVY22I	WTCHG_441196_240194	unvacc'd 5-10yrs	2016-06-02	VT	4	3	0,25	0	0	0	0	5410	82	79
762	146560	BVY229	WTCHG_441196_241111	unvacc'd 5-10yrs	2016-05-31	VT	3	3	0,58	0	0	1	0	700	9	10
763	146561	BVY27S	WTCHG_441196_241186	vacc'd 2-7 yrs	2016-07-05	NVT	23A	3	0,03	0	0	1	1	NA	62	116
764	146562	BVY22N	WTCHG_441196_242123	unvacc'd 5-10yrs	2016-06-08	NVT	17F	3	0,05	0	0	0	0	9926	66	61
765	146563	BVY286	WTCHG_441196_242174	vacc'd 2-7 yrs	2016-07-12	NVT	34	3	0,03	0	0	0	0	5258	33	217
766	146564	BVY1UY	WTCHG_441196_243135	vacc'd 2-7 yrs	2016-03-31	NVT	23B	2	0,03	0	0	0	0	10880	23	102
767	146565	BVY27C	WTCHG_441196_243162	unvacc'd 5-10yrs	2016-07-11	NVT	34	3	0,03	0	0	0	0	NA	53	34
768	146566	BVY25X	WTCHG_441196_244150	unvacc'd 5-10yrs	2016-06-23	NVT	NT	3	0,03	0	0	0	0	5483	22	145
769	146567	BVY26M	WTCHG_441196_245138	vacc'd 2-7 yrs	2016-07-04	NVT	16F	3	0,03	0	0	0	0	6030	8	104
770	146568	BVY23M	WTCHG_441196_245159	unvacc'd 5-10yrs	2016-05-25	NVT	13	3	0,15	0	0	0	0	2053	14	65
771	146569	BVY24J	WTCHG_441196_246126	unvacc'd 5-10yrs	2016-06-15	NVT	23B	3	0,17	0	0	0	0	NA	110	5
772	146570	BVY23P	WTCHG_441196_246171	unvacc'd 5-10yrs	2016-05-25	VT	14	3	0,18	0	0	1	0	782	57	9
773	146571	BVY28F	WTCHG_441196_247114	unvacc'd 5-10yrs	2016-07-13	NVT	15B	3	0,15	0	0	0	0	12327	35	5
774	146572	BVY1XY	WTCHG_441196_247183	vacc'd 2-7 yrs	2016-03-29	NVT	35A	2	0,07	0	0	1	1	3214	42	43
775	146573	BVY1XE	WTCHG_441196_248102	unvacc'd 5-10yrs	2016-06-21	VT	19A	3	0,25	0	0	0	0	9457	34	17
776	146574	BVY23H	WTCHG_441196_248195	unvacc'd 5-10yrs	2016-05-23	VT	3	3	0,58	0	0	1	0	700	9	10
777	146575	BVY1UX	WTCHG_441196_249112	vacc'd 2-7 yrs	2016-03-31	NVT	7B_7C_40	2	0,03	0	0	0	0	7105	20	92
778	146576	BVY1WK	WTCHG_441196_249185	unvacc'd 5-10yrs	2016-06-22	NVT	13	3	0,15	0	0	0	0	2053	14	65
779	146577	BVY20R	WTCHG_441196_250124	vacc'd 2-7 yrs	2016-04-04	NVT	10A	2	0,14	0	0	0	0	852	74	355
780	146578	BVY26X	WTCHG_441196_250173	vacc'd 2-7 yrs	2016-07-08	NVT	NT	3	0,2	0	0	1	1	NA	27	148
781	146579	BVY1YE	WTCHG_441196_251136	vacc'd 2-7 yrs	2016-03-31	NVT	11A	2	0,03	0	0	1	1	12252	2	40
782	146580	BVY271	WTCHG_441196_251161	vacc'd 2-7 yrs	2016-07-08	VT	19A	3	0,03	0	0	0	0	4873	34	17
783	146581	BVY226	WTCHG_441196_252148	unvacc'd 5-10yrs	2016-05-31	VT	6B	3	0,13	1	0	1	0	3207	84	129
784	146582	BVY27G	WTCHG_441196_253137	vacc'd 2-7 yrs	2016-07-12	NVT	11A	3	0,03	0	0	0	0	NA	31	163
785	146583	BVY20Z	WTCHG_441196_253160	vacc'd 2-7 yrs	2016-04-05	NVT	NT	2	0,19	0	0	1	1	9519	27	148
786	146584	BVY272	WTCHG_441196_254125	unvacc'd 5-10yrs	2016-07-08	NVT	19B_19C	3	0,06	0	0	0	0	10992	44	91
787	146585	BVY1UZ	WTCHG_441196_254172	vacc'd 2-7 yrs	2016-03-31	NVT	16F	2	0,03	0	0	0	0	6030	8	104
788	146586	BVY26S	WTCHG_441196_255113	vacc'd 2-7 yrs	2016-07-05	NVT	23A	3	0,03	0	0	1	1	NA	62	116
789	146587	BVY1UW	WTCHG_441196_255184	vacc'd 2-7 yrs	2016-03-30	NVT	20	2	0,03	0	0	1	0	NA	81	NA
790	146588	BVY26Q	WTCHG_441196_256101	vacc'd 2-7 yrs	2016-07-05	VT	3	3	0,58	0	0	1	0	700	9	10
791	146589	BVY23I	WTCHG_441196_256196	unvacc'd 5-10yrs	2016-05-23	VT	14	3	0,18	0	0	1	0	782	57	9
792	146590	BVY1S9	WTCHG_441196_257101	vacc'd 2-7 yrs	2016-02-04	VT	9V	2	0,03	0	0	0	0	NA	12	22
793	146591	BVY20T	WTCHG_441196_257196	vacc'd 2-7 yrs	2016-04-04	NVT	15A	2	0,03	0	0	0	0	10554	10	22
794	146592	BVY1NY	WTCHG_441196_258113	unvacc'd 5-10yrs	2016-01-22	VT	23F	2	0,03	0	0	0	0	12330	69	272
795	146593	BVY1ZF	WTCHG_441196_258184	vacc'd 2-7 yrs	2016-04-04	NVT	22A	2	0,03	0	0	0	0	NA	2	40
796	146594	BVY1TN	WTCHG_441196_259125	vacc'd 2-7 yrs	2016-02-23	NVT	34	2	0,03	0	0	0	0	5258	33	217
797	146595	BVY20Y	WTCHG_441196_259172	vacc'd 2-7 yrs	2016-04-05	VT	19F	2	0,14	0	0	0	0	NA	111	NA
798	146596	BVY21M	WTCHG_441196_260137	unvacc'd 5-10yrs	2016-03-10	NVT	22A	2	0,05	0	0	0	0	10554	10	22
799	146597	BVY1ZX	WTCHG_441196_260160	vacc'd 2-7 yrs	2016-04-04	NVT	NT	2	0,19	0	0	1	1	10643	27	148
800	146598	BVY20L	WTCHG_441196_261148	vacc'd 2-7 yrs	2016-04-04	NVT	20	2	0,03	0	0	0	0	9552	55	184
801	146599	BVY1YT	WTCHG_441196_261149	unvacc'd 5-10yrs	2016-03-14	NVT	8	2	0,03	0	0	0	0	10868	41	277
802	146600	BVY21T	WTCHG_441196_262136	unvacc'd 5-10yrs	2016-05-20	NVT	15A	3	0,03	0	0	0	0	10554	10	22
803	146601	BVY1TC	WTCHG_441196_262161	vacc'd 2-7 yrs	2016-02-18	VT	19A	2	0,25	0	0	1	1	9457	34	17
804	146602	BVY21R	WTCHG_441196_263124	unvacc'd 5-10yrs	2016-05-20	VT	6A	3	0,03	0	0	0	0	NA	43	13
805	146603	BVY21N	WTCHG_441196_263173	unvacc'd 5-10yrs	2016-03-10	NVT	35B	2	0,32	0	0	0	0	10599	6	5
806	146604	BVY20K	WTCHG_441196_264112	vacc'd 2-7 yrs	2016-04-01	VT	3	2	0,58	0	0	1	0	700	9	10
807	146605	BVY1UB	WTCHG_441196_264185	vacc'd 2-7 yrs	2016-02-29	NVT	NT	2	0,06	0	0	1	0	11688	13	210
808	146606	BVY1YZ	WTCHG_441196_265102	unvacc'd 5-10yrs	2016-03-18	VT	18C	2	0,07	0	0	0	0	NA	36	142
809	146607	BVY22G	WTCHG_441196_265195	unvacc'd 5-10yrs	2016-06-02	VT	18C	3	0,03	0	0	0	0	NA	83	NA
810	146608	BVY1YH	WTCHG_441196_266183	vacc'd 2-7 yrs	2016-04-01	VT	19A	2	0,06	0	0	1	1	NA	42	43
811	146609	BVY1SS	WTCHG_441196_267126	vacc'd 2-7 yrs	2016-02-10	NVT	15BC	2	0,17	0	0	1	1	172	35	5
812	146610	BVY1Y9	WTCHG_441196_267171	vacc'd 2-7 yrs	2016-03-30	NVT	22A	2	0,03	0	0	0	0	NA	2	40
813	146611	BVY21C	WTCHG_441196_268138	unvacc'd 5-10yrs	2016-03-02	NVT	15A	2	0,03	0	0	0	0	10554	10	22
814	146612	BVY1YC	WTCHG_441196_268159	vacc'd 2-7 yrs	2016-03-31	VT	19F	2	0,04	0	0	0	0	9897	80	202
815	146613	BVY1V1	WTCHG_441196_269147	vacc'd 2-7 yrs	2016-04-01	VT	6B	2	0,13	1	0	1	0	3207	84	129
816	146614	BVY1SR	WTCHG_441196_269150	vacc'd 2-7 yrs	2016-02-10	NVT	35B	2	0,21	0	0	0	0	361	6	5
817	146615	BVY23V	WTCHG_441196_270135	unvacc'd 5-10yrs	2016-05-30	NVT	19B_19C	3	0,06	0	0	0	0	10992	44	91
818	146616	BVY1TW	WTCHG_441196_270162	vacc'd 2-7 yrs	2016-02-24	NVT	33F	2	0,03	0	0	0	0	10608	60	9
819	146617	BVY22Q	WTCHG_441196_271123	unvacc'd 5-10yrs	2016-06-08	NVT	35B	3	0,32	0	0	0	0	10599	6	5
820	146618	BVY1YR	WTCHG_441196_271174	unvacc'd 5-10yrs	2016-03-10	VT	6A	2	0,03	0	0	0	0	NA	5	13
821	146619	BVY22V	WTCHG_441196_272111	unvacc'd 5-10yrs	2016-06-15	NVT	16F	3	0,07	0	0	0	0	11770	52	33
822	146620	BVY1VD	WTCHG_441196_272186	unvacc'd 5-10yrs	2016-03-11	VT	3	2	0,58	0	0	1	0	700	9	10
823	146621	BVY1M2	WTCHG_441196_273103	unvacc'd 5-10yrs	2016-02-17	VT	3	2	0,58	0	0	1	0	700	9	10
824	146622	BVY1SZ	WTCHG_441196_274115	vacc'd 2-7 yrs	2016-02-12	VT	23F	2	0,04	0	0	0	0	NA	51	228
825	146623	BVY20N	WTCHG_441196_274182	vacc'd 2-7 yrs	2016-04-04	NVT	21	2	0,03	0	0	0	0	NA	63	11
826	146624	BVY1T2	WTCHG_441196_275127	vacc'd 2-7 yrs	2016-02-15	NVT	18A	2	0,03	0	0	0	0	10668	7	61
827	146625	BVY1TB	WTCHG_441196_276139	vacc'd 2-7 yrs	2016-02-18	NVT	9A_9L_9N	2	0,03	0	0	0	0	NA	38	455
828	146626	BVY22L	WTCHG_441196_276158	unvacc'd 5-10yrs	2016-06-03	NVT	10B	3	0,03	0	0	1	0	NA	25	30
829	146627	BVY224	WTCHG_441196_277146	unvacc'd 5-10yrs	2016-05-26	NVT	20	3	0,03	0	0	0	0	9552	55	184
830	146628	BVY1SW	WTCHG_441196_277151	vacc'd 2-7 yrs	2016-02-11	NVT	20	2	0,03	0	0	0	0	9552	55	184
831	146629	BVY22M	WTCHG_441196_278134	unvacc'd 5-10yrs	2016-06-03	NVT	34	3	0,03	0	0	0	0	9546	53	34
832	146630	BVY217	WTCHG_441196_278163	unvacc'd 5-10yrs	2016-03-01	VT	6A	2	0,03	0	0	0	0	NA	43	13
833	146631	BVY24K	WTCHG_441196_279122	unvacc'd 5-10yrs	2016-06-15	NVT	11A	3	0,03	0	0	0	0	NA	92	538
834	146632	BVY1T6	WTCHG_441196_279175	vacc'd 2-7 yrs	2016-02-16	NVT	35B	2	0,32	0	0	0	0	10599	6	5
835	146633	BVY23N	WTCHG_441196_280110	unvacc'd 5-10yrs	2016-05-25	NVT	19B_19C	3	0,06	0	0	0	0	10992	44	91
836	146634	BVY1YS	WTCHG_441196_280187	unvacc'd 5-10yrs	2016-03-14	NVT	27	2	0,03	0	0	0	0	NA	112	226
837	146635	BVY1X4	WTCHG_441196_281193	unvacc'd 5-10yrs	2016-06-15	VT	6A	3	0,03	0	0	0	0	9915	43	13
838	146636	BVY1VA	WTCHG_441196_282116	unvacc'd 5-10yrs	2016-03-10	VT	9V	2	0,23	0	0	1	1	706	30	54
839	146637	BVY1YB	WTCHG_441196_282181	vacc'd 2-7 yrs	2016-03-30	NVT	16F	2	0,03	0	0	1	1	6030	8	104
840	146638	BVY222	WTCHG_441196_283169	unvacc'd 5-10yrs	2016-05-25	NVT	16F	3	0,03	0	0	0	0	6030	8	104
841	146639	BVY21J	WTCHG_441196_284140	unvacc'd 5-10yrs	2016-03-08	NVT	NT	2	0,19	0	0	1	1	NA	27	148
842	146640	BVY240	WTCHG_441196_284157	unvacc'd 5-10yrs	2016-06-02	VT	6A	3	0,03	0	0	0	0	12945	17	13
843	146641	BVY1UV	WTCHG_441196_285145	vacc'd 2-7 yrs	2016-03-30	NVT	18A	2	0,03	0	0	0	0	10668	7	61
844	146642	BVY223	WTCHG_441196_285152	unvacc'd 5-10yrs	2016-05-25	NVT	31	3	0,03	0	0	0	0	NA	86	57
845	146643	BVY1WY	WTCHG_441196_286133	unvacc'd 5-10yrs	2016-06-14	NVT	13	3	0,15	0	0	0	0	2053	14	65
846	146644	BVY1YP	WTCHG_441196_286164	vacc'd 2-7 yrs	2016-04-04	NVT	NT	2	0,19	0	0	1	1	9519	27	148
847	146645	BVY1YA	WTCHG_441196_287121	vacc'd 2-7 yrs	2016-03-30	NVT	7B_7C_40	2	0,03	0	0	1	0	7105	20	92
848	146646	BVY1VP	WTCHG_441196_287176	unvacc'd 5-10yrs	2016-03-23	VT	3	2	0,58	0	0	1	0	700	9	10
849	146647	BVY22D	WTCHG_441196_288109	unvacc'd 5-10yrs	2016-06-02	NVT	22F	3	0,03	0	0	0	0	NA	19	NA
850	146648	BVY1ZA	WTCHG_441196_288188	vacc'd 2-7 yrs	2016-04-04	NVT	NT	2	0,19	0	0	1	1	9519	27	148
851	146649	BVY1Z1	WTCHG_441196_289105	unvacc'd 5-10yrs	2016-03-21	VT	6B	2	0,03	0	0	0	0	9532	68	13
852	146650	BVY23T	WTCHG_441196_289192	unvacc'd 5-10yrs	2016-05-27	VT	3	3	0,06	0	0	0	0	5435	60	9
853	146651	BVY1Z7	WTCHG_441196_290117	vacc'd 2-7 yrs	2016-04-01	VT	19A	2	0,03	0	0	0	0	847	113	53
854	146652	BVY1WJ	WTCHG_441196_290180	unvacc'd 5-10yrs	2016-06-22	VT	3	3	0,06	0	0	0	0	NA	60	9
855	146653	BVY21Z	WTCHG_441196_291129	unvacc'd 5-10yrs	2016-05-25	NVT	35A	3	0,07	0	0	1	1	3214	42	43
856	146654	BVY26E	WTCHG_441196_291168	unvacc'd 5-10yrs	2016-06-28	NVT	NT	3	0,19	0	0	1	1	9519	27	148
857	146655	BVY20V	WTCHG_441196_292141	vacc'd 2-7 yrs	2016-04-05	NVT	19B_19C	2	0,06	0	0	0	0	10992	44	91
858	146656	BVY1XF	WTCHG_441196_292156	unvacc'd 5-10yrs	2016-06-21	VT	4	3	0,03	0	0	1	0	NA	10	22
859	146657	BVY263	WTCHG_441196_293144	unvacc'd 5-10yrs	2016-06-23	NVT	8	3	0,03	0	0	0	0	10868	41	277
860	146658	BVY1VK	WTCHG_441196_293153	unvacc'd 5-10yrs	2016-03-17	NVT	13	2	0,15	0	0	0	0	2053	14	65
861	146659	BVY1XC	WTCHG_441196_294132	unvacc'd 5-10yrs	2016-06-21	VT	19F	3	0,04	0	0	0	0	9897	80	202
862	146660	BVY1XU	WTCHG_441196_294165	unvacc'd 5-10yrs	2016-03-18	NVT	10B	2	0,03	0	0	1	0	4084	25	30
863	146661	BVY261	WTCHG_441196_295120	unvacc'd 5-10yrs	2016-06-23	NVT	27	3	0,03	0	0	0	0	NA	112	226
864	146662	BVY1UP	WTCHG_441196_295177	vacc'd 2-7 yrs	2016-03-29	NVT	NT	2	0,03	0	0	0	0	9566	65	102
865	146663	BVY265	WTCHG_441196_296108	unvacc'd 5-10yrs	2016-06-23	NVT	8	3	0,03	0	0	0	0	10868	41	277
866	146664	BVY20M	WTCHG_441196_296189	unvacc'd 5-10yrs	2016-04-04	NVT	11A	2	0,03	0	0	0	0	10568	31	163
867	146665	BVY289	WTCHG_441197_201107	vacc'd 2-7 yrs	2016-07-12	NVT	7B_7C_40	3	0,03	0	0	0	0	7105	20	92
868	146666	BVY230	WTCHG_441197_201190	vacc'd 2-7 yrs	2016-08-18	NVT	33D	3	0,03	0	0	0	0	NA	4	30
869	146667	BVY24W	WTCHG_441197_202119	vacc'd 2-7 yrs	2016-08-01	VT	19F	3	0,28	0	0	1	0	10572	32	21
870	146668	BVY29N	WTCHG_441197_202178	vacc'd 2-7 yrs	2016-08-22	NVT	19B_19C	3	0,03	0	0	0	0	NA	20	92
871	146669	BVY298	WTCHG_441197_203131	vacc'd 2-7 yrs	2016-08-03	VT	14	3	0,18	0	0	1	0	842	57	9
872	146670	BVY2LE	WTCHG_441197_203166	unvacc'd 5-10yrs	2016-09-22	VT	14	3	0,21	0	0	1	0	NA	57	9
873	146671	BVY2B0	WTCHG_441197_204143	vacc'd 2-7 yrs	2016-08-11	NVT	35B	3	0,21	0	0	0	0	361	6	5
874	146672	BVY29H	WTCHG_441197_204154	vacc'd 2-7 yrs	2016-08-18	NVT	NT	3	0,04	0	0	0	0	7604	54	211
875	146673	BVY2KX	WTCHG_441197_205142	unvacc'd 5-10yrs	2016-09-13	VT	3	3	0,58	0	0	1	0	700	9	10
876	146674	BVY27Q	WTCHG_441197_205155	vacc'd 2-7 yrs	2016-07-05	NVT	23B	3	0,03	0	0	0	0	10880	23	102
877	146675	BVY235	WTCHG_441197_206130	vacc'd 2-7 yrs	2016-08-22	NVT	11A	3	0,03	0	0	0	0	NA	31	163
878	146676	BVY27M	WTCHG_441197_206167	vacc'd 2-7 yrs	2016-07-14	VT	3	3	0,11	0	0	1	1	3214	42	43
879	146677	BVY29I	WTCHG_441197_207118	unvacc'd 5-10yrs	2016-08-18	NVT	21	3	0,03	0	0	0	0	11774	64	201
880	146678	BVY29B	WTCHG_441197_207179	vacc'd 2-7 yrs	2016-08-04	NVT	11A	3	0,03	0	0	1	0	10568	31	163
881	146679	BVY2BD	WTCHG_441197_208106	vacc'd 2-7 yrs	2016-09-07	NVT	15B	3	0,42	0	0	0	0	10603	35	5
882	146680	BVY252	WTCHG_441197_208191	unvacc'd 5-10yrs	2016-08-03	NVT	23A	3	0,03	0	0	1	1	NA	62	116
883	146681	BVY2AP	WTCHG_441197_209108	vacc'd 2-7 yrs	2016-08-08	VT	19F	3	0,03	1	0	1	0	989	46	26
884	146682	BVY2BY	WTCHG_441197_209189	vacc'd 2-7 yrs	2016-08-29	NVT	12F	3	0,03	1	0	1	0	989	46	26
885	146683	BVY28N	WTCHG_441197_210120	vacc'd 2-7 yrs	2016-07-18	NVT	12F	3	0,03	1	0	1	0	989	46	26
886	146684	BVY2C1	WTCHG_441197_210177	vacc'd 2-7 yrs	2016-08-30	NVT	11A	3	0,03	0	0	0	0	10568	31	163
887	146685	BVY27E	WTCHG_441197_211132	vacc'd 2-7 yrs	2016-07-12	NVT	33D	3	0,03	0	0	1	1	NA	4	30
888	146686	BVY28Q	WTCHG_441197_211165	vacc'd 2-7 yrs	2016-07-18	NVT	46	3	0,05	1	0	1	0	11780	46	26
889	146687	BVY28P	WTCHG_441197_212144	vacc'd 2-7 yrs	2016-07-18	NVT	NT	3	0,03	0	0	0	0	NA	22	145
890	146688	BVY2BM	WTCHG_441197_212153	vacc'd 2-7 yrs	2016-09-14	VT	6B	3	0,13	0	0	1	0	3207	84	129
891	146689	BVY22X	WTCHG_441197_213141	vacc'd 2-7 yrs	2016-08-17	NVT	11A	3	0,03	0	0	0	0	10568	31	163
892	146690	BVY24R	WTCHG_441197_213156	vacc'd 2-7 yrs	2016-07-21	VT	3	3	0,58	0	0	1	0	700	9	10
893	146691	BVY2F9	WTCHG_441197_214129	vacc'd 2-7 yrs	2016-09-22	VT	14	3	0,18	0	0	1	0	782	57	9
894	146692	BVY24T	WTCHG_441197_214168	vacc'd 2-7 yrs	2016-07-22	NVT	NT	3	0,2	0	0	1	1	NA	73	148
895	146693	BVY2C2	WTCHG_441197_215117	vacc'd 2-7 yrs	2016-08-30	VT	19F	3	0,28	0	0	1	0	10572	32	21
896	146694	BVY253	WTCHG_441197_215180	vacc'd 2-7 yrs	2016-08-03	VT	19F	3	0,03	1	0	1	0	989	46	26
897	146695	BVY2F3	WTCHG_441197_216105	vacc'd 2-7 yrs	2016-09-20	NVT	15A	3	0,03	0	0	0	0	10554	10	22
898	146696	BVY1WA	WTCHG_441197_216192	vacc'd 2-7 yrs	2016-07-27	NVT	10B	3	0,03	0	0	1	0	12255	25	30
899	146697	BVY29E	WTCHG_441197_217109	vacc'd 2-7 yrs	2016-08-05	NVT	34	3	0,03	0	0	0	0	5258	33	NA
900	146698	BVY2A4	WTCHG_441197_217188	vacc'd 2-7 yrs	2016-08-08	NVT	33D	3	0,03	0	0	0	0	4084	4	30
901	146699	BVY1W7	WTCHG_441197_218121	vacc'd 2-7 yrs	2016-07-26	NVT	15BC	3	0,03	0	0	0	0	9936	26	143
902	146700	BVY2KZ	WTCHG_441197_218176	unvacc'd 5-10yrs	2016-09-13	NVT	34	3	0,03	0	0	0	0	5258	33	217
903	146701	BVY29F	WTCHG_441197_219133	vacc'd 2-7 yrs	2016-08-05	NVT	23A	3	0,03	0	0	0	0	5080	62	116
904	146702	BVY28S	WTCHG_441197_220145	vacc'd 2-7 yrs	2016-07-19	VT	14	3	0,18	0	0	1	0	63	57	9
905	146703	BVY2FE	WTCHG_441197_220152	vacc'd 2-7 yrs	2016-09-23	NVT	15A	3	0,03	0	0	0	0	10554	10	22
906	146704	BVY29V	WTCHG_441197_221140	vacc'd 2-7 yrs	2016-08-24	NVT	23B	3	0,03	0	0	0	0	10880	23	102
907	146705	BVY293	WTCHG_441197_221157	vacc'd 2-7 yrs	2016-08-01	NVT	18A	3	0,03	0	0	1	0	10668	7	61
908	146706	BVY2BK	WTCHG_441197_222128	vacc'd 2-7 yrs	2016-09-14	NVT	23A	3	0,03	0	0	0	0	5080	62	116
909	146707	BVY1W3	WTCHG_441197_222169	vacc'd 2-7 yrs	2016-07-25	VT	4	3	0,03	0	0	1	0	2213	47	86
910	146708	BVY29W	WTCHG_441197_223116	vacc'd 2-7 yrs	2016-08-24	NVT	20	3	0,03	0	0	0	0	9552	55	184
911	146709	BVY28C	WTCHG_441197_223181	vacc'd 2-7 yrs	2016-07-13	NVT	NT	3	0,19	0	0	1	1	9519	27	148
912	146710	BVY2FD	WTCHG_441197_224104	vacc'd 2-7 yrs	2016-09-22	NVT	11A	3	0,03	0	0	0	0	10568	31	163
913	146712	BVY290	WTCHG_441197_225110	vacc'd 2-7 yrs	2016-07-29	NVT	18A	3	0,03	0	0	0	0	10668	7	61
914	146713	BVY2B8	WTCHG_441197_225187	vacc'd 2-7 yrs	2016-08-16	NVT	23B	3	0,03	0	0	0	0	10880	23	102
915	146714	BVY28Y	WTCHG_441197_226122	vacc'd 2-7 yrs	2016-07-28	NVT	NT	3	0,42	0	0	0	0	10603	35	5
916	146715	BVY2F1	WTCHG_441197_226175	vacc'd 2-7 yrs	2016-09-20	NVT	20	3	0,03	0	0	0	0	9552	55	184
917	146716	BVY27I	WTCHG_441197_227134	unvacc'd 5-10yrs	2016-07-13	NVT	NT	3	0,42	0	0	0	0	10603	35	5
918	146717	BVY2CG	WTCHG_441197_227163	vacc'd 2-7 yrs	2016-09-06	VT	19A	3	0,25	0	0	0	0	NA	34	17
919	146718	BVY28K	WTCHG_441197_228146	vacc'd 2-7 yrs	2016-07-14	NVT	11A	3	0,03	0	0	0	0	NA	114	163
920	146719	BVY2C0	WTCHG_441197_228151	vacc'd 2-7 yrs	2016-08-29	NVT	33D	3	0,03	0	0	1	1	4084	4	30
921	146720	BVY2CE	WTCHG_441197_229139	vacc'd 2-7 yrs	2016-09-05	NVT	15B	3	0,03	0	0	0	0	9936	26	143
922	146721	BVY291	WTCHG_441197_229158	vacc'd 2-7 yrs	2016-07-29	NVT	2	3	0,03	0	0	0	0	9476	45	96
923	146722	BVY29S	WTCHG_441197_230127	vacc'd 2-7 yrs	2016-08-23	NVT	NT	3	0,19	0	0	1	1	9519	27	148
924	146723	BVY2AA	WTCHG_441197_230170	vacc'd 2-7 yrs	2016-08-10	NVT	11A	3	0,03	0	0	0	0	NA	31	163
925	146724	BVY2FB	WTCHG_441197_231115	vacc'd 2-7 yrs	2016-09-22	NVT	10B	3	0,03	0	0	1	0	7055	25	30
926	146725	BVY28V	WTCHG_441197_231182	vacc'd 2-7 yrs	2016-07-20	NVT	34	3	0,03	0	0	0	0	9524	56	217
927	146726	BVY28W	WTCHG_441197_232194	vacc'd 2-7 yrs	2016-07-28	NVT	11A	3	0,1	0	0	0	0	NA	16	538
928	146727	BVY2AD	WTCHG_441197_233111	vacc'd 2-7 yrs	2016-08-11	NVT	15B	3	0,42	1	0	1	0	10603	35	5
929	146728	BVY234	WTCHG_441197_233186	vacc'd 2-7 yrs	2016-08-19	NVT	33D	3	0,03	0	0	0	0	NA	4	30
930	146729	BVY28X	WTCHG_441197_234123	vacc'd 2-7 yrs	2016-07-28	VT	6A	3	0,03	0	0	0	0	12945	17	13
931	146730	BVY29R	WTCHG_441197_234174	vacc'd 2-7 yrs	2016-08-23	VT	9V	3	0,03	0	0	0	0	NA	12	22
932	146731	BVY29D	WTCHG_441197_235135	vacc'd 2-7 yrs	2016-08-04	NVT	13	3	0,15	0	0	0	0	2053	14	65
933	146732	BVY2AY	WTCHG_441197_236147	vacc'd 2-7 yrs	2016-08-11	NVT	19B_19C	3	0,05	0	0	1	1	NA	87	161
934	146733	BVY237	WTCHG_441197_236150	vacc'd 2-7 yrs	2016-08-22	NVT	NT	3	0,03	0	0	0	0	9566	65	102
935	146734	BVY250	WTCHG_441197_237138	vacc'd 2-7 yrs	2016-08-02	366	6B	3	0,09	0	0	0	0	10660	115	181	VT	2016-17
936	146735	BVY2BH	WTCHG_441197_238126	vacc'd 2-7 yrs	2016-09-13	NVT	35B	3	0,32	0	0	0	0	10599	6	5
937	146736	BVY24V	WTCHG_441197_238171	vacc'd 2-7 yrs	2016-08-01	NVT	18A	3	0,03	0	0	0	0	10668	7	61
938	146737	BVY2C6	WTCHG_441197_239114	vacc'd 2-7 yrs	2016-08-31	VT	6A	3	0,06	0	0	0	0	10750	17	13
939	146738	BVY28H	WTCHG_441197_239183	vacc'd 2-7 yrs	2016-07-14	NVT	7B_7C_40	3	0,03	0	0	0	0	NA	20	92
940	146739	BVY2FC	WTCHG_441197_241185	vacc'd 2-7 yrs	2016-09-22	NVT	NT	3	0,17	0	0	0	0	7604	54	211
941	146740	BVY27L	WTCHG_441197_242124	vacc'd 2-7 yrs	2016-07-13	VT	23F	3	0,03	0	0	1	1	8337	3	14
942	146741	BVY1W8	WTCHG_441197_242173	vacc'd 2-7 yrs	2016-07-27	NVT	19B_19C	3	0,04	0	0	0	0	NA	20	92
943	146742	BVY24Q	WTCHG_441197_243136	vacc'd 2-7 yrs	2016-07-20	NVT	11A	3	0,07	0	0	1	1	3214	42	43
944	146743	BVY24X	WTCHG_441197_244148	vacc'd 2-7 yrs	2016-08-01	NVT	34	3	0,05	0	0	0	0	NA	53	34
945	146744	BVY2AV	WTCHG_441197_245137	vacc'd 2-7 yrs	2016-08-10	NVT	9A_9L_9N	3	0,03	0	0	0	0	NA	38	455
946	146745	BVY2AH	WTCHG_441197_245160	vacc'd 2-7 yrs	2016-08-12	NVT	23A	3	0,03	0	0	1	1	NA	62	116
947	146746	BVY29Y	WTCHG_441197_246125	vacc'd 2-7 yrs	2016-08-25	NVT	15A	3	0,03	0	0	0	0	NA	116	22
948	146747	BVY29K	WTCHG_441197_247113	vacc'd 2-7 yrs	2016-08-19	NVT	34	3	0,03	0	0	0	0	5258	33	NA
949	146748	BVY2CF	WTCHG_441197_247184	vacc'd 2-7 yrs	2016-09-05	NVT	11A	3	0,03	0	0	0	0	10568	31	163
950	146749	BVY29U	WTCHG_441197_248101	vacc'd 2-7 yrs	2016-08-24	NVT	11A	3	0,03	0	0	0	0	10568	31	163
951	146750	BVY2CD	WTCHG_441197_248196	vacc'd 2-7 yrs	2016-09-05	NVT	18A	3	NA	0	0	1	1	NA	21	NA
952	146751	BVY27R	WTCHG_441197_249101	vacc'd 2-7 yrs	2016-07-05	NVT	33D	3	0,03	0	0	1	1	4084	4	30
953	146752	BVY2AM	WTCHG_441197_249196	vacc'd 2-7 yrs	2016-08-17	NVT	13	3	0,15	0	0	0	0	2053	14	65
954	146753	BVY24N	WTCHG_441197_250113	unvacc'd 5-10yrs	2016-06-16	NVT	18A	3	0,03	0	0	1	0	10668	7	61
955	146754	BVY2BU	WTCHG_441197_250184	vacc'd 2-7 yrs	2016-09-19	VT	19A	3	0,25	0	0	0	0	9457	34	17
956	146755	BVY26W	WTCHG_441197_251125	vacc'd 2-7 yrs	2016-07-08	NVT	20	3	0,03	0	0	0	0	9552	55	184
957	146756	BVY2F0	WTCHG_441197_251172	vacc'd 2-7 yrs	2016-09-20	NVT	35A	3	0,07	0	0	1	1	3214	42	43
958	146757	BVY26V	WTCHG_441197_252137	vacc'd 2-7 yrs	2016-07-08	NVT	34	3	0,03	0	0	0	0	9524	56	217
959	146758	BVY2CA	WTCHG_441197_252160	vacc'd 2-7 yrs	2016-09-02	VT	3	3	0,58	0	0	1	0	NA	9	10
960	146759	BVY2LL	WTCHG_441197_253148	unvacc'd 5-10yrs	2016-09-22	NVT	34	3	0,03	0	0	0	0	NA	53	34
961	146760	BVY1VS	WTCHG_441197_253149	unvacc'd 5-10yrs	2016-06-23	NVT	10B	3	0,03	0	0	1	0	7055	25	30
962	146761	BVY2DS	WTCHG_441197_254136	vacc'd 2-7 yrs	2016-09-26	VT	23F	3	0,03	0	0	0	0	10878	62	116
963	146762	BVY27T	WTCHG_441197_254161	vacc'd 2-7 yrs	2016-07-05	NVT	35A	3	0,07	0	0	1	1	NA	42	43
964	146763	BVY22Y	WTCHG_441197_255124	vacc'd 2-7 yrs	2016-08-17	NVT	35F	3	0,03	0	0	0	0	12257	71	260
965	146764	BVY273	WTCHG_441197_255173	vacc'd 2-7 yrs	2016-07-08	NVT	34	3	0,03	0	0	0	0	9524	56	217
966	146765	BVY24U	WTCHG_441197_256112	vacc'd 2-7 yrs	2016-07-22	NVT	7B_7C_40	3	0,03	0	0	0	0	10587	20	92
967	146766	BVY280	WTCHG_441197_256185	vacc'd 2-7 yrs	2016-07-08	NVT	NT	3	0,2	0	0	1	1	9519	73	148
968	146767	BVY260	WTCHG_441197_257102	unvacc'd 5-10yrs	2016-06-23	NVT	35B	3	0,32	0	0	0	0	11717	6	5
969	146768	BVY2FG	WTCHG_441197_257195	vacc'd 2-7 yrs	2016-09-23	NVT	15B	3	0,17	0	0	1	1	4968	35	5
970	146769	BVY283	WTCHG_441197_258114	vacc'd 2-7 yrs	2016-07-11	NVT	NT	3	0,03	0	0	0	0	NA	22	145
971	146770	BVY2AN	WTCHG_441197_258183	vacc'd 2-7 yrs	2016-08-17	NVT	17F	3	0,1	0	0	0	0	NA	109	NA
972	146771	BVY2B9	WTCHG_441197_259126	vacc'd 2-7 yrs	2016-08-16	NVT	35B	3	0,06	0	0	0	0	5396	117	233
973	146772	BVY2FF	WTCHG_441197_259171	vacc'd 2-7 yrs	2016-09-23	VT	6B	3	0,03	0	0	0	0	9532	68	13
974	146773	BVY2AS	WTCHG_441197_260138	vacc'd 2-7 yrs	2016-08-09	NVT	15A	3	0,03	0	0	0	0	NA	10	22
975	146774	BVY2L5	WTCHG_441197_260159	unvacc'd 5-10yrs	2016-09-14	NVT	11A	3	0,03	0	0	0	0	NA	31	163
976	146775	BVY2EW	WTCHG_441197_261147	vacc'd 2-7 yrs	2016-09-19	NVT	16F	3	0,03	0	0	0	0	6030	8	104
977	146776	BVY299	WTCHG_441197_261150	vacc'd 2-7 yrs	2016-08-03	NVT	11A	3	0,03	0	0	0	0	10568	31	163
978	146777	BVY2DZ	WTCHG_441197_262135	vacc'd 2-7 yrs	2016-09-27	VT	3	3	0,11	0	0	0	0	8672	39	56
979	146778	BVY297	WTCHG_441197_262162	vacc'd 2-7 yrs	2016-08-02	NVT	7B_7C_40	3	0,03	0	0	0	0	10587	20	92
980	146779	BVY2DV	WTCHG_441197_263123	vacc'd 2-7 yrs	2016-09-26	NVT	33F	3	0,03	0	0	0	0	12260	60	9
981	146780	BVY2B6	WTCHG_441197_263174	vacc'd 2-7 yrs	2016-08-15	NVT	7B_7C_40	3	0,03	0	0	0	0	7105	20	92
982	146781	BVY2C9	WTCHG_441197_264111	vacc'd 2-7 yrs	2016-09-01	VT	6B	3	0,13	1	0	1	0	NA	84	129
983	146782	BVY296	WTCHG_441197_265103	vacc'd 2-7 yrs	2016-08-02	VT	6A	3	0,03	0	0	0	0	NA	118	13
984	146783	BVY2DR	WTCHG_441197_265194	vacc'd 2-7 yrs	2016-09-26	NVT	21	3	0,03	0	0	0	0	11774	64	201
985	146784	BVY2AU	WTCHG_441197_266115	vacc'd 2-7 yrs	2016-08-09	NVT	NT	3	0,03	0	0	0	0	9566	65	102
986	146785	BVY2CB	WTCHG_441197_266182	vacc'd 2-7 yrs	2016-09-02	NVT	10A	3	0,14	0	0	0	0	852	74	355
987	146786	BVY2AK	WTCHG_441197_267127	vacc'd 2-7 yrs	2016-08-16	NVT	NT	3	0,03	0	0	0	0	847	113	53
988	146787	BVY2BT	WTCHG_441197_267170	vacc'd 2-7 yrs	2016-09-15	NVT	16F	3	0,03	0	0	0	0	6030	8	104
989	146788	BVY2AB	WTCHG_441197_268139	vacc'd 2-7 yrs	2016-08-10	NVT	13	3	0,15	0	0	1	1	2053	14	65
990	146789	BVY2BC	WTCHG_441197_268158	vacc'd 2-7 yrs	2016-09-07	NVT	34	3	0,03	0	0	0	0	5258	33	217
991	146790	BVY2DT	WTCHG_441197_269146	vacc'd 2-7 yrs	2016-09-26	NVT	23A	3	0,03	0	0	0	0	5080	62	116
992	146791	BVY27J	WTCHG_441197_269151	unvacc'd 5-10yrs	2016-07-13	VT	9V	3	0,23	0	0	0	0	9473	30	54
993	146792	BVY2BE	WTCHG_441197_270134	vacc'd 2-7 yrs	2016-09-07	NVT	13	3	0,15	0	0	0	0	2053	14	65
994	146793	BVY2AT	WTCHG_441197_270163	vacc'd 2-7 yrs	2016-08-09	NVT	NT	3	0,03	0	0	0	0	9566	65	102
995	146794	BVY2AL	WTCHG_441197_271122	vacc'd 2-7 yrs	2016-08-17	NVT	15A	3	0,03	0	0	0	0	NA	10	22
996	146795	BVY28E	WTCHG_441197_271175	vacc'd 2-7 yrs	2016-07-13	NVT	19B_19C	3	0,06	0	0	0	0	10992	44	91
997	146796	BVY257	WTCHG_441197_272110	vacc'd 2-7 yrs	2016-08-05	NVT	35B	3	0,32	0	0	0	0	10599	6	5
998	146797	BVY24Z	WTCHG_441197_272187	unvacc'd 5-10yrs	2016-08-02	NVT	23A	3	0,03	0	0	1	1	NA	62	116
999	146798	BVY2B5	WTCHG_441197_273104	vacc'd 2-7 yrs	2016-08-15	NVT	20	3	0,03	0	0	0	0	9552	55	184
1000	146799	BVY2LC	WTCHG_441197_273193	unvacc'd 5-10yrs	2016-09-22	NVT	NT	3	0,04	0	0	0	0	7604	54	211
1001	146800	BVY292	WTCHG_441197_274116	vacc'd 2-7 yrs	2016-08-01	NVT	23B	3	0,03	0	0	0	0	10880	23	102
1002	146801	BVY2C7	WTCHG_441197_274181	vacc'd 2-7 yrs	2016-09-01	VT	6A	3	0,03	0	0	0	0	9920	5	13
1003	146802	BVY27D	WTCHG_441197_275128	vacc'd 2-7 yrs	2016-07-12	NVT	34	3	0,03	0	0	0	0	5258	33	217
1004	146803	BVY2CC	WTCHG_441197_275169	vacc'd 2-7 yrs	2016-09-02	NVT	18A	3	0,03	0	0	0	0	NA	21	61
1005	146804	BVY294	WTCHG_441197_276140	vacc'd 2-7 yrs	2016-08-01	VT	3	3	0,23	0	0	0	0	7105	20	92
1006	146805	BVY2BN	WTCHG_441197_276157	vacc'd 2-7 yrs	2016-09-14	NVT	9A_9L_9N	3	0,03	0	0	0	0	NA	38	455
1007	146806	BVY28L	WTCHG_441197_277145	vacc'd 2-7 yrs	2016-07-18	NVT	31	3	0,03	0	0	0	0	NA	86	57
1008	146807	BVY28D	WTCHG_441197_277152	vacc'd 2-7 yrs	2016-07-13	NVT	20	3	0,03	0	0	0	0	9552	55	184
1009	146808	BVY29P	WTCHG_441197_278133	vacc'd 2-7 yrs	2016-08-22	VT	3	3	0,11	0	0	0	0	8672	39	56
1010	146809	BVY1VY	WTCHG_441197_278164	vacc'd 2-7 yrs	2016-07-15	NVT	23A	3	0,03	0	0	1	1	5080	62	116
1011	146810	BVY2C4	WTCHG_441197_279121	vacc'd 2-7 yrs	2016-08-31	NVT	23B	3	0,03	0	0	0	0	10880	23	102
1012	146811	BVY28B	WTCHG_441197_279176	vacc'd 2-7 yrs	2016-07-13	NVT	10B	3	0,03	0	0	1	0	NA	25	30
1013	146812	BVY2BV	WTCHG_441197_280109	vacc'd 2-7 yrs	2016-09-19	NVT	16F	3	0,03	0	0	0	0	6030	8	104
1014	146813	BVY2AC	WTCHG_441197_280188	vacc'd 2-7 yrs	2016-08-11	NVT	15A	3	0,08	0	0	0	0	10654	10	22
1015	146814	BVY2AF	WTCHG_441197_281105	vacc'd 2-7 yrs	2016-08-12	NVT	13	3	0,15	0	0	0	0	2053	14	65
1016	146815	BVY2A9	WTCHG_441197_282117	vacc'd 2-7 yrs	2016-08-10	NVT	11A	3	0,03	0	0	0	0	NA	31	163
1017	146816	BVY2F4	WTCHG_441197_282180	vacc'd 2-7 yrs	2016-09-21	NVT	7B_7C_40	3	0,03	0	0	0	0	10587	20	92
1018	146817	BVY2B2	WTCHG_441197_283129	vacc'd 2-7 yrs	2016-08-12	VT	19A	3	0,25	0	0	0	0	2062	34	17
1019	146818	BVY2B3	WTCHG_441197_284141	vacc'd 2-7 yrs	2016-08-12	NVT	NT	3	0,03	0	0	0	0	9566	65	102
1020	146819	BVY2BL	WTCHG_441197_284156	vacc'd 2-7 yrs	2016-09-14	VT	19A	3	0,03	0	0	0	0	847	113	53
1021	146820	BVY2LF	WTCHG_441197_285144	unvacc'd 5-10yrs	2016-09-22	NVT	13	3	0,15	0	0	0	0	2053	14	65
1022	146821	BVY2AJ	WTCHG_441197_285153	vacc'd 2-7 yrs	2016-08-16	NVT	15A	3	0,03	0	0	1	1	12492	106	22
1023	146822	BVY29Z	WTCHG_441197_286132	vacc'd 2-7 yrs	2016-08-25	NVT	16F	3	0,03	0	0	0	0	6030	8	104
1024	146823	BVY28Z	WTCHG_441197_286165	vacc'd 2-7 yrs	2016-07-29	NVT	15B	3	0,42	0	0	0	0	10603	35	5
1025	146824	BVY2F2	WTCHG_441197_287120	unvacc'd 5-10yrs	2016-09-20	VT	18C	3	0,03	0	0	0	0	102	119	68
1026	146825	BVY1YI	WTCHG_441197_287177	vacc'd 2-7 yrs	2016-04-01	NVT	7B_7C_40	2	0,03	0	0	0	0	7105	20	92
1027	146826	BVY2BB	WTCHG_441197_288108	vacc'd 2-7 yrs	2016-09-06	NVT	38	3	0,03	0	0	0	0	NA	48	117
1028	146827	BVY1Y8	WTCHG_441197_288189	unvacc'd 5-10yrs	2016-03-30	NVT	16F	2	0,19	0	0	1	0	705	61	268
1029	146828	BVY29A	WTCHG_441197_289106	vacc'd 2-7 yrs	2016-08-03	NVT	13	3	0,15	0	0	0	0	2053	14	65
1030	146829	BVY2BA	WTCHG_441197_289191	vacc'd 2-7 yrs	2016-09-06	NVT	NT	3	0,04	0	0	0	0	7604	54	211
1031	146830	BVY1VZ	WTCHG_441197_290118	vacc'd 2-7 yrs	2016-07-15	NVT	7B_7C_40	3	0,03	0	0	0	0	7105	20	92
1032	146831	BVY231	WTCHG_441197_290179	vacc'd 2-7 yrs	2016-08-18	NVT	31	3	0,03	0	0	0	0	NA	86	57
1033	146832	BVY2A8	WTCHG_441197_291130	vacc'd 2-7 yrs	2016-08-09	VT	3	3	0,06	0	0	0	0	5435	60	9
1034	146833	BVY2LA	WTCHG_441197_291167	unvacc'd 5-10yrs	2016-09-22	NVT	NT	3	0,03	0	0	0	0	NA	22	145
1035	146834	BVY1W9	WTCHG_441197_292142	vacc'd 2-7 yrs	2016-07-27	NVT	9A_9L_9N	3	0,03	0	0	0	0	NA	38	455
1036	146835	BVY22Z	WTCHG_441197_292155	vacc'd 2-7 yrs	2016-08-18	NVT	19B_19C	3	0,05	0	0	1	1	NA	87	161
1037	146836	BVY2C8	WTCHG_441197_293143	vacc'd 2-7 yrs	2016-09-01	VT	6A	3	0,03	0	0	0	0	9920	5	13
1038	146837	BVY295	WTCHG_441197_293154	vacc'd 2-7 yrs	2016-08-02	NVT	34	3	0,03	0	0	0	0	NA	53	34
1039	146838	BVY2L2	WTCHG_441197_294131	unvacc'd 5-10yrs	2016-09-14	NVT	16F	3	0,03	0	0	0	0	6030	8	104
1040	146839	BVY2AZ	WTCHG_441197_294166	vacc'd 2-7 yrs	2016-08-11	NVT	23A	3	0,03	0	0	1	1	NA	62	116
1041	146840	BVY2EY	WTCHG_441197_295119	vacc'd 2-7 yrs	2016-09-19	NVT	15A	3	0,03	0	0	0	0	NA	10	22
1042	146841	BVY2AE	WTCHG_441197_295178	vacc'd 2-7 yrs	2016-08-11	VT	19F	3	0,28	0	0	1	0	NA	32	21
1043	146842	BVY2EZ	WTCHG_441197_296107	unvacc'd 5-10yrs	2016-09-20	NVT	35A	3	0,07	0	0	1	1	3214	42	43
1044	146843	BVY1W6	WTCHG_441197_296190	vacc'd 2-7 yrs	2016-07-26	VT	19F	3	0,14	0	0	0	0	NA	111	NA
1045	146844	BVY2K0	WTCHG_444990_201107	vacc'd 2-7 yrs	2016-10-20	VT	23F	3	0,23	0	0	1	1	2059	3	14
1046	146845	BVY2CJ	WTCHG_444990_201190	unvacc'd 5-10yrs	2016-11-22	VT	4	4	0,03	0	0	1	0	2213	47	86
1047	146846	BVY2EM	WTCHG_444990_202119	unvacc'd 5-10yrs	2016-10-25	NVT	22F	3	0,03	0	0	0	0	NA	19	71
1048	146847	BVY2DJ	WTCHG_444990_203131	vacc'd 2-7 yrs	2016-11-23	NVT	38	4	0,17	0	0	1	1	NA	120	38
1049	146848	BVY59C	WTCHG_444990_203166	vacc'd 2-7 yrs	2016-12-09	NVT	8	4	0,03	0	0	0	0	10868	41	277
1050	146849	BVY2KP	WTCHG_444990_204143	vacc'd 2-7 yrs	2016-10-25	NVT	NT	3	0,17	0	0	0	0	7604	54	211
1051	146850	BVY574	WTCHG_444990_204154	vacc'd 2-7 yrs	2016-12-16	NVT	19B_19C	4	0,06	0	0	0	0	10992	44	91
1052	146851	BVY5F4	WTCHG_444990_205142	vacc'd 2-7 yrs	2017-01-18	VT	23F	4	0,03	0	0	0	0	NA	2	40
1053	146852	BVY2JQ	WTCHG_444990_205155	vacc'd 2-7 yrs	2016-10-19	NVT	19B_19C	3	0,06	0	0	0	0	10992	44	91
1054	146853	BVY3B8	WTCHG_444990_206130	vacc'd 2-7 yrs	2016-11-25	NVT	9A_9L_9N	4	0,03	0	0	0	0	NA	38	455
1055	146854	BVY2EP	WTCHG_444990_206167	unvacc'd 5-10yrs	2016-10-27	VT	7F	3	0,03	0	0	0	0	11769	39	56
1056	146855	BVY2J7	WTCHG_444990_207118	vacc'd 2-7 yrs	2016-12-13	NVT	16F	4	0,19	0	0	0	0	705	61	268
1057	146856	BVY3B0	WTCHG_444990_207179	vacc'd 2-7 yrs	2016-11-24	NVT	20	4	0,03	0	0	0	0	9552	55	184
1058	146857	BVY2HB	WTCHG_444990_209108	vacc'd 2-7 yrs	2016-10-12	VT	19A	3	0,25	0	0	0	0	NA	34	17
1059	146858	BVY5A0	WTCHG_444990_209189	vacc'd 2-7 yrs	2016-12-12	VT	14	4	0,32	0	0	0	0	10599	6	5
1060	146859	BVY2G0	WTCHG_444990_210120	vacc'd 2-7 yrs	2016-10-12	NVT	34	3	0,03	0	0	0	0	NA	53	34
1061	146860	BVY2JN	WTCHG_444990_210177	vacc'd 2-7 yrs	2016-12-15	VT	19F	4	0,28	0	0	1	0	10572	32	21
1062	146861	BVY2DE	WTCHG_444990_211132	vacc'd 2-7 yrs	2016-11-23	NVT	23B	4	0,03	0	0	0	0	2911	78	169
1063	146862	BVY59X	WTCHG_444990_211165	vacc'd 2-7 yrs	2016-12-09	VT	3	4	0,58	0	0	1	0	NA	9	10
1064	146863	BVY2KF	WTCHG_444990_212144	vacc'd 2-7 yrs	2016-10-24	NVT	23B	3	0,03	0	0	0	0	10880	23	102
1065	146864	BVY579	WTCHG_444990_212153	vacc'd 2-7 yrs	2016-12-19	VT	3	4	0,06	0	0	0	0	5435	60	9
1066	146865	BVY571	WTCHG_444990_213141	vacc'd 2-7 yrs	2016-12-15	VT	14	4	0,18	0	0	1	0	782	57	9
1067	146866	BVY2KL	WTCHG_444990_213156	vacc'd 2-7 yrs	2016-10-24	VT	19F	3	0,28	0	0	0	0	NA	32	21
1068	146867	BVY3CC	WTCHG_444990_214129	vacc'd 2-7 yrs	2016-12-02	NVT	34	4	0,03	0	0	0	0	5258	33	217
1069	146868	BVY2K4	WTCHG_444990_214168	vacc'd 2-7 yrs	2016-10-21	NVT	15C	3	0,06	0	0	0	0	NA	58	143
1070	146869	BVY5CI	WTCHG_444990_215117	unvacc'd 5-10yrs	2017-01-20	NVT	20	4	0,09	0	0	0	0	NA	55	184
1071	146870	BVY2K3	WTCHG_444990_215180	vacc'd 2-7 yrs	2016-10-20	VT	6A	3	0,03	0	0	0	0	NA	5	13
1072	146871	BVY3AC	WTCHG_444990_216105	unvacc'd 5-10yrs	2016-11-30	NVT	13	4	0,15	0	0	1	0	2053	14	65
1073	146872	BVY2JX	WTCHG_444990_217109	vacc'd 2-7 yrs	2016-10-20	NVT	9A_9L_9N	3	0,03	0	0	0	0	NA	38	455
1074	146873	BVY5F0	WTCHG_444990_217188	vacc'd 2-7 yrs	2017-01-18	NVT	21	4	0,03	0	0	0	0	NA	64	201
1075	146874	BVY3CJ	WTCHG_444990_218176	vacc'd 2-7 yrs	2016-12-06	VT	19A	4	0,03	0	0	0	0	847	113	53
1076	146875	BVY2CQ	WTCHG_444990_219133	unvacc'd 5-10yrs	2016-11-22	VT	19A	4	0,25	0	0	1	1	9457	34	17
1077	146876	BVY3CI	WTCHG_444990_219164	vacc'd 2-7 yrs	2016-12-06	NVT	35B	4	0,32	0	0	0	0	11717	6	5
1078	146877	BVY2E3	WTCHG_444990_220145	unvacc'd 5-10yrs	2016-09-29	NVT	28F	3	0,03	0	0	0	0	2795	51	228
1079	146878	BVY5F1	WTCHG_444990_220152	vacc'd 2-7 yrs	2017-01-18	NVT	7B_7C_40	4	0,03	0	0	0	0	7105	20	92
1080	146879	BVY2JE	WTCHG_444990_221140	vacc'd 2-7 yrs	2016-12-14	NVT	16F	4	0,19	0	0	0	0	705	61	268
1081	146880	BVY2FL	WTCHG_444990_221157	vacc'd 2-7 yrs	2016-09-30	NVT	NT	3	0,2	0	0	1	1	9519	73	148
1082	146881	BVY5F5	WTCHG_444990_222128	vacc'd 2-7 yrs	2017-01-18	NVT	13	4	0,15	0	0	0	0	2053	14	65
1083	146882	BVY2HR	WTCHG_444990_222169	vacc'd 2-7 yrs	2016-10-18	NVT	21	3	0,03	0	0	0	0	11774	64	201
1084	146883	BVY577	WTCHG_444990_223116	vacc'd 2-7 yrs	2016-12-16	NVT	23B	4	0,03	0	0	0	0	10880	23	102
1085	146884	BVY2M1	WTCHG_444990_223181	vacc'd 2-7 yrs	2016-09-28	NVT	7B_7C_40	3	0,03	0	0	0	0	7105	20	92
1086	146885	BVY5A8	WTCHG_444990_224104	vacc'd 2-7 yrs	2016-12-13	NVT	31	4	0,03	0	0	0	0	NA	86	57
1087	146886	BVY2HF	WTCHG_444990_225110	vacc'd 2-7 yrs	2016-10-13	NVT	NT	3	0,19	0	0	1	1	9519	27	148
1088	146887	BVY5A7	WTCHG_444990_225187	vacc'd 2-7 yrs	2016-12-12	NVT	17F	4	0,05	0	0	1	1	9926	66	61
1089	146888	BVY2HP	WTCHG_444990_226122	vacc'd 2-7 yrs	2016-10-14	NVT	35B	3	0,32	0	0	0	0	361	6	5
1090	146889	BVY3BE	WTCHG_444990_226175	vacc'd 2-7 yrs	2016-11-28	NVT	23B	4	0,03	0	0	0	0	2911	78	169
1091	146890	BVY2K7	WTCHG_444990_227134	vacc'd 2-7 yrs	2016-10-21	NVT	23B	3	0,03	0	0	0	0	10880	23	102
1092	146891	BVY572	WTCHG_444990_227163	vacc'd 2-7 yrs	2016-12-16	NVT	19B_19C	4	0,03	0	0	1	1	9449	87	161
1093	146892	BVY2CP	WTCHG_444990_228146	unvacc'd 5-10yrs	2016-11-22	NVT	6C	4	0,03	0	0	0	0	7653	18	335
1094	146893	BVY3CE	WTCHG_444990_228151	vacc'd 2-7 yrs	2016-12-05	NVT	13	4	0,15	0	0	1	1	2053	14	65
1095	146894	BVY2JT	WTCHG_444990_229158	vacc'd 2-7 yrs	2016-10-19	NVT	18A	3	0,03	0	0	0	0	10668	7	61
1096	146895	BVY2HV	WTCHG_444990_230127	vacc'd 2-7 yrs	2016-10-19	NVT	10A	3	0,14	0	0	0	0	852	74	355
1097	146896	BVY3C3	WTCHG_444990_231115	vacc'd 2-7 yrs	2016-12-01	VT	3	4	0,58	0	0	1	0	NA	9	10
1098	146897	BVY2KB	WTCHG_444990_231182	vacc'd 2-7 yrs	2016-10-21	VT	23F	3	0,06	0	0	1	1	NA	3	14
1099	146898	BVY5A6	WTCHG_444990_232103	vacc'd 2-7 yrs	2016-12-12	VT	14	4	0,18	0	0	1	0	782	57	9
1100	146899	BVY3CG	WTCHG_444990_233186	vacc'd 2-7 yrs	2016-12-05	NVT	23A	4	0,03	0	0	1	1	NA	62	116
1101	146900	BVY2FI	WTCHG_444990_234123	vacc'd 2-7 yrs	2016-09-30	NVT	11A	3	0,03	0	0	1	1	12252	2	40
1102	146901	BVY2FN	WTCHG_444990_235135	vacc'd 2-7 yrs	2016-10-10	VT	19F	3	0,27	0	0	0	0	NA	32	21
1103	146902	BVY59M	WTCHG_444990_235162	vacc'd 2-7 yrs	2016-12-12	NVT	23A	4	0,09	0	0	0	0	5080	62	116
1104	146903	BVY2LT	WTCHG_444990_236147	vacc'd 2-7 yrs	2016-09-27	NVT	9A_9L_9N	3	0,03	0	0	0	0	NA	38	455
1105	146904	BVY2HH	WTCHG_444990_236150	vacc'd 2-7 yrs	2016-10-13	NVT	23B	3	0,03	0	0	0	0	10880	23	102
1106	146905	BVY2G5	WTCHG_444990_237138	vacc'd 2-7 yrs	2016-12-06	NVT	18A	4	0,03	0	0	0	0	10668	7	61
1107	146906	BVY2JW	WTCHG_444990_237159	vacc'd 2-7 yrs	2016-10-20	NVT	20	3	0,03	0	0	0	0	NA	55	184
1108	146907	BVY3B2	WTCHG_444990_238126	vacc'd 2-7 yrs	2016-11-25	NVT	13	4	0,15	0	0	0	0	2053	14	65
1109	146908	BVY2LV	WTCHG_444990_238171	vacc'd 2-7 yrs	2016-09-27	NVT	NT	3	0,19	0	0	1	1	9519	27	148
1110	146909	BVY2J4	WTCHG_444990_239114	vacc'd 2-7 yrs	2016-12-13	NVT	22F	4	0,03	0	0	0	0	NA	19	NA
1111	146910	BVY2JY	WTCHG_444990_239183	vacc'd 2-7 yrs	2016-10-20	NVT	23B	3	0,03	0	0	0	0	10880	23	102
1112	146911	BVY3BA	WTCHG_444990_240102	vacc'd 2-7 yrs	2016-11-25	NVT	38	4	0,17	0	0	1	1	NA	120	38
1113	146912	BVY2DG	WTCHG_444990_241112	vacc'd 2-7 yrs	2016-11-23	VT	18C	4	0,03	0	0	1	1	3214	42	43
1114	146913	BVY2FQ	WTCHG_444990_241185	vacc'd 2-7 yrs	2016-10-10	NVT	34	3	0,03	0	0	0	0	NA	53	34
1115	146914	BVY2ER	WTCHG_444990_242124	unvacc'd 5-10yrs	2016-10-27	VT	1	3	0,03	1	0	1	0	8158	15	2
1116	146915	BVY3CK	WTCHG_444990_242173	vacc'd 2-7 yrs	2016-12-06	NVT	19B_19C	4	0,06	0	0	0	0	10992	44	91
1117	146916	BVY5A9	WTCHG_444990_243136	vacc'd 2-7 yrs	2017-01-09	VT	3	4	0,58	0	0	1	0	700	9	10
1118	146917	BVY59V	WTCHG_444990_243161	vacc'd 2-7 yrs	2016-12-09	NVT	7B_7C_40	4	0,03	0	0	0	0	7105	20	92
1119	146918	BVY3AP	WTCHG_444990_244148	vacc'd 2-7 yrs	2017-01-04	NVT	11A	4	0,03	0	0	0	0	10568	31	163
1120	146919	BVY5F2	WTCHG_444990_244149	vacc'd 2-7 yrs	2017-01-18	NVT	15B	4	0,42	0	0	0	0	10603	35	5
1121	146920	BVY59L	WTCHG_444990_245137	vacc'd 2-7 yrs	2016-12-12	NVT	34	4	0,03	0	0	0	0	5258	33	217
1122	146921	BVY2GH	WTCHG_444990_245160	vacc'd 2-7 yrs	2016-12-07	NVT	38	4	0,03	0	0	0	0	5359	28	536
1123	146922	BVY2FZ	WTCHG_444990_246125	vacc'd 2-7 yrs	2016-10-12	VT	3	3	0,58	0	0	1	0	700	9	10
1124	146923	BVY5EW	WTCHG_444990_246172	vacc'd 2-7 yrs	2017-01-17	NVT	21	4	0,03	0	0	0	0	NA	64	201
1125	146924	BVY3BX	WTCHG_444990_247113	vacc'd 2-7 yrs	2016-11-30	NVT	18A	4	0,03	0	0	1	0	10668	7	61
1126	146925	BVY59F	WTCHG_444990_247184	vacc'd 2-7 yrs	2016-12-09	NVT	15B	4	0,42	0	0	0	0	NA	35	5
1127	146926	BVY2CY	WTCHG_444990_248101	unvacc'd 5-10yrs	2016-11-25	NVT	15B	4	0,42	0	0	0	0	10603	35	5
1128	146927	BVY3AN	WTCHG_444990_248196	vacc'd 2-7 yrs	2017-01-04	NVT	NT	4	0,03	0	0	0	0	5077	95	206
1129	146928	BVY2LJ	WTCHG_444990_249101	unvacc'd 5-10yrs	2016-09-22	VT	3	3	0,03	0	0	0	0	NA	38	455
1130	146929	BVY2LB	WTCHG_444990_250113	unvacc'd 5-10yrs	2016-09-22	NVT	NT	3	0,14	0	0	1	1	NA	67	NA
1131	146930	BVY57D	WTCHG_444990_250184	vacc'd 2-7 yrs	2016-12-19	NVT	33D	4	0,03	0	0	0	0	4084	4	30
1132	146931	BVY27H	WTCHG_444990_251125	vacc'd 2-7 yrs	2016-07-12	NVT	33F	3	0,03	0	0	0	0	12260	60	9
1133	146932	BVY24S	WTCHG_444990_252137	vacc'd 2-7 yrs	2016-07-21	NVT	23A	3	0,03	0	0	1	1	NA	62	116
1134	146933	BVY2BQ	WTCHG_444990_253149	vacc'd 2-7 yrs	2016-09-15	NVT	34	3	0,03	0	0	0	0	5258	33	217
1135	146934	BVY59W	WTCHG_444990_254136	vacc'd 2-7 yrs	2016-12-09	NVT	13	4	0,15	0	0	0	0	NA	14	65
1136	146935	BVY256	WTCHG_444990_254161	unvacc'd 5-10yrs	2016-08-04	NVT	11A	3	0,03	0	0	0	0	NA	31	163
1137	146936	BVY2JC	WTCHG_444990_255124	vacc'd 2-7 yrs	2016-12-14	VT	23F	4	0,23	0	0	1	1	NA	3	14
1138	146937	BVY2LR	WTCHG_444990_255173	unvacc'd 5-10yrs	2016-09-23	NVT	34	3	0,03	0	0	0	0	11746	53	34
1139	146938	BVY2KS	WTCHG_444990_256112	vacc'd 2-7 yrs	2016-10-25	NVT	NT	3	1,94	0	0	1	1	9519	27	148
1140	146939	BVY29T	WTCHG_444990_256185	vacc'd 2-7 yrs	2016-08-23	NVT	16F	3	0,19	0	0	1	0	705	61	268
1141	146940	BVY2BJ	WTCHG_444990_257102	vacc'd 2-7 yrs	2016-09-14	NVT	7B_7C_40	3	0,03	0	0	0	0	10587	20	92
1142	146941	BVY3AS	WTCHG_444990_257195	vacc'd 2-7 yrs	2017-01-04	NVT	13	4	0,09	0	0	0	0	2053	14	65
1143	146942	BVY29G	WTCHG_444990_258114	vacc'd 2-7 yrs	2016-08-05	NVT	11A	3	0,03	0	0	0	0	10568	31	163
1144	146943	BVY2K8	WTCHG_444990_259126	vacc'd 2-7 yrs	2016-10-21	NVT	7B_7C_40	3	0,03	0	0	0	0	10587	20	92
1145	146944	BVY2KV	WTCHG_444990_260138	vacc'd 2-7 yrs	2016-10-25	NVT	18A	3	0,03	0	0	0	0	9537	21	61
1146	146945	BVY2KJ	WTCHG_444990_261150	vacc'd 2-7 yrs	2016-10-24	NVT	18A	3	0,03	0	0	1	0	NA	7	61
1147	146946	BVY2KN	WTCHG_444990_262162	vacc'd 2-7 yrs	2016-10-25	NVT	NT	3	0,06	0	0	0	0	11688	13	210
1148	146947	BVY2HQ	WTCHG_444990_263174	vacc'd 2-7 yrs	2016-10-18	VT	23F	3	0,23	0	0	1	1	2059	3	14
1149	146948	BVY3AL	WTCHG_444990_264111	vacc'd 2-7 yrs	2017-01-04	NVT	19B_19C	4	0,03	0	0	0	0	NA	121	NA
1150	146949	BVY2KK	WTCHG_444990_264186	vacc'd 2-7 yrs	2016-10-24	NVT	NT	3	0,07	0	0	0	1	NA	22	145
1151	146950	BVY2EH	WTCHG_444990_265103	unvacc'd 5-10yrs	2016-10-13	NVT	13	3	0,15	0	0	0	0	2053	14	65
1152	146951	BVY2E6	WTCHG_444990_266115	unvacc'd 5-10yrs	2016-10-03	NVT	34	3	0,03	0	0	0	0	5258	33	217
1153	146952	BVY39V	WTCHG_444990_266182	vacc'd 2-7 yrs	2017-01-05	VT	23F	4	0,03	0	0	0	0	NA	10	22
1154	146953	BVY2DN	WTCHG_444990_267127	vacc'd 2-7 yrs	2016-11-24	NVT	35B	4	0,21	0	0	0	0	361	6	5
1155	146955	BVY2HG	WTCHG_444990_268139	vacc'd 2-7 yrs	2016-10-13	NVT	28F	3	0,03	0	0	0	0	10665	51	228
1156	146956	BVY3C1	WTCHG_444990_269146	vacc'd 2-7 yrs	2016-12-01	NVT	17F	4	0,05	0	0	1	0	9526	49	61
1157	146957	BVY2HS	WTCHG_444990_269151	vacc'd 2-7 yrs	2016-10-18	NVT	15A	3	0,03	0	0	0	0	10554	10	22
1158	146958	BVY2EE	WTCHG_444990_270163	unvacc'd 5-10yrs	2016-10-10	NVT	22A	3	0,03	0	0	0	0	NA	2	40
1159	146959	BVY2FX	WTCHG_444990_271175	vacc'd 2-7 yrs	2016-10-11	NVT	7B_7C_40	3	0,03	0	0	0	0	7105	20	92
1160	146960	BVY2E2	WTCHG_444990_272187	unvacc'd 5-10yrs	2016-09-28	VT	4	3	0,49	0	0	0	0	NA	122	79
1161	146961	BVY2BP	WTCHG_444990_273193	vacc'd 2-7 yrs	2016-09-15	NVT	9A_9L_9N	3	0,03	0	0	0	0	NA	38	455
1162	146962	BVY5CP	WTCHG_444990_274181	unvacc'd 5-10yrs	2017-01-27	VT	3	4	0,58	0	0	1	0	700	9	10
1163	146963	BVY3AY	WTCHG_444990_275169	vacc'd 2-7 yrs	2016-11-24	VT	14	4	0,18	0	0	1	0	63	57	9
1164	146964	BVY2HI	WTCHG_444990_276140	vacc'd 2-7 yrs	2016-10-13	NVT	21	3	0,03	0	0	0	0	11774	64	201
1165	146965	BVY4XZ	WTCHG_444990_276157	unvacc'd 5-10yrs	2017-01-26	VT	14	4	0,18	0	0	1	1	NA	57	9
1166	146966	BVY2HU	WTCHG_444990_277145	vacc'd 2-7 yrs	2016-10-19	NVT	10A	3	0,14	0	0	0	0	852	74	355
1167	146967	BVY2ES	WTCHG_444990_278133	unvacc'd 5-10yrs	2016-10-27	NVT	16F	3	0,03	0	0	0	0	6030	8	104
1168	146968	BVY2D4	WTCHG_444990_278164	vacc'd 2-7 yrs	2016-11-22	VT	19F	4	0,32	0	0	0	0	10599	6	5
1169	146969	BVY2G6	WTCHG_444990_279121	vacc'd 2-7 yrs	2016-12-06	NVT	23A	4	0,03	0	0	1	1	NA	62	116
1170	146970	BVY2KU	WTCHG_444990_279176	vacc'd 2-7 yrs	2016-10-25	VT	18C	3	0,03	0	0	0	0	5266	11	40
1171	146971	BVY3C8	WTCHG_444990_280109	vacc'd 2-7 yrs	2016-12-02	NVT	34	4	0,03	0	0	0	0	5258	33	NA
1172	146972	BVY2K2	WTCHG_444990_281192	vacc'd 2-7 yrs	2016-10-20	NVT	20	3	0,03	0	0	1	0	NA	81	NA
1173	146973	BVY2HN	WTCHG_444990_282117	vacc'd 2-7 yrs	2016-10-14	NVT	34	3	0,03	0	0	0	0	5258	33	217
1174	146974	BVY5DF	WTCHG_444990_282180	vacc'd 2-7 yrs	2017-01-13	NVT	23B	4	0,03	0	0	0	0	NA	20	92
1175	146975	BVY2LW	WTCHG_444990_283129	vacc'd 2-7 yrs	2016-09-27	VT	3	3	0,58	0	0	1	0	NA	9	10
1176	146976	BVY2E1	WTCHG_444990_283168	unvacc'd 5-10yrs	2016-09-28	NVT	9A_9L_9N	3	0,03	0	0	0	0	NA	38	455
1177	146977	BVY2G2	WTCHG_444990_284141	vacc'd 2-7 yrs	2016-10-12	VT	19A	3	0,25	0	0	0	0	NA	34	17
1178	146978	BVY2GF	WTCHG_444990_284156	vacc'd 2-7 yrs	2016-12-07	VT	19A	4	0,03	0	0	0	0	4873	34	17
1179	146979	BVY5DI	WTCHG_444990_285144	vacc'd 2-7 yrs	2017-01-19	NVT	23B	4	0,03	0	0	0	0	10880	23	102
1180	146980	BVY2E5	WTCHG_444990_285153	unvacc'd 5-10yrs	2016-09-30	VT	3	3	0,58	0	0	1	0	700	9	10
1181	146982	BVY2FV	WTCHG_444990_286165	vacc'd 2-7 yrs	2016-10-11	VT	18C	3	0,03	0	0	0	0	5266	11	40
1182	146983	BVY2GN	WTCHG_444990_287120	vacc'd 2-7 yrs	2016-12-07	NVT	10B	4	0,03	0	0	1	0	12255	25	30
1183	146984	BVY2D9	WTCHG_444990_287177	vacc'd 2-7 yrs	2016-11-22	NVT	34	4	0,03	0	0	0	0	5258	33	217
1184	146985	BVY2GD	WTCHG_444990_288108	vacc'd 2-7 yrs	2016-12-07	NVT	18A	4	0,03	0	0	0	0	NA	7	61
1185	146986	BVY2LZ	WTCHG_444990_288189	vacc'd 2-7 yrs	2016-09-28	VT	19F	3	2,57	0	0	0	0	420	79	1
1186	146987	BVY2JV	WTCHG_444990_289106	unvacc'd 5-10yrs	2016-10-20	NVT	15A	3	0,03	0	0	0	0	NA	10	22
1187	146988	BVY2GL	WTCHG_444990_289191	vacc'd 2-7 yrs	2016-12-07	VT	19F	4	0,68	0	0	1	1	10879	9	10
1188	146989	BVY59R	WTCHG_444990_290179	vacc'd 2-7 yrs	2016-12-12	NVT	16F	4	0,03	0	0	0	0	6030	8	104
1189	146990	BVY2D3	WTCHG_444990_291130	vacc'd 2-7 yrs	2016-11-22	NVT	7B_7C_40	4	0,03	0	0	0	0	10587	20	92
1190	146991	BVY2M2	WTCHG_444990_292142	vacc'd 2-7 yrs	2016-09-28	NVT	7B_7C_40	3	0,03	0	0	0	0	7105	20	92
1191	146992	BVY5CG	WTCHG_444990_292155	unvacc'd 5-10yrs	2017-01-20	NVT	15A	4	0,03	0	0	0	0	10554	10	22
1192	146993	BVY2JH	WTCHG_444990_293143	vacc'd 2-7 yrs	2016-12-14	NVT	18A	4	0,03	0	0	0	0	NA	7	61
1193	146994	BVY2FU	WTCHG_444990_293154	vacc'd 2-7 yrs	2016-10-11	VT	18C	3	0,03	0	0	0	0	5266	11	40
1194	146995	BVY59T	WTCHG_444990_294131	vacc'd 2-7 yrs	2016-12-13	VT	3	4	0,58	0	0	1	0	NA	9	10
1195	146996	BVY2D6	WTCHG_444990_294166	vacc'd 2-7 yrs	2016-11-22	NVT	31	4	0,03	0	0	0	0	NA	86	57
1196	146997	BVY2J6	WTCHG_444990_295119	vacc'd 2-7 yrs	2016-12-13	VT	3	4	0,58	0	0	1	0	700	9	10
1197	146998	BVY2JZ	WTCHG_444990_295178	vacc'd 2-7 yrs	2016-10-20	NVT	17F	3	0,05	0	0	0	0	9926	66	61
1198	146999	BVY59K	WTCHG_444990_296107	vacc'd 2-7 yrs	2016-12-12	VT	14	4	0,18	0	0	1	0	842	57	9
1199	147000	BVY2KC	WTCHG_444990_296190	vacc'd 2-7 yrs	2016-10-21	VT	14	3	0,18	0	0	1	0	782	57	9
1200	147001	BVY4VL	WTCHG_444991_201107	unvacc'd 5-10yrs	2017-03-02	VT	19A	4	0,25	0	0	0	0	NA	34	17
1201	147002	BVY587	WTCHG_444991_201190	vacc'd 2-7 yrs	2017-02-14	NVT	35B	4	0,21	0	0	0	0	361	6	5
1202	147003	BVY5DE	WTCHG_444991_202119	unvacc'd 5-10yrs	2017-02-16	NVT	31	4	0,03	0	0	0	0	NA	86	57
1203	147004	BVY5TE	WTCHG_444991_202178	vacc'd 2-7 yrs	2017-03-21	NVT	23B	4	0,34	0	0	0	0	4423	93	102
1204	147005	BVY2KD	WTCHG_444991_203131	vacc'd 2-7 yrs	2016-10-24	VT	19F	3	0,28	0	0	0	0	NA	32	21
1205	147006	BVY5TH	WTCHG_444991_203166	vacc'd 2-7 yrs	2017-03-21	NVT	10B	4	0,03	0	0	1	0	4084	25	30
1206	147007	BVY5TL	WTCHG_444991_204143	vacc'd 2-7 yrs	2017-03-21	VT	19F	4	0,28	0	0	0	0	347	32	21
1207	147008	BVY4V6	WTCHG_444991_204154	vacc'd 2-7 yrs	2017-03-21	NVT	23B	4	0,06	0	0	0	0	NA	23	102
1208	147009	BVY5J4	WTCHG_444991_205142	vacc'd 2-7 yrs	2017-03-14	NVT	15A	4	0,03	0	0	0	0	10554	10	22
1209	147010	BVY4WK	WTCHG_444991_205155	unvacc'd 5-10yrs	2017-03-02	VT	6A	4	0,03	0	0	0	0	10750	17	13
1210	147011	BVY5TM	WTCHG_444991_206130	vacc'd 2-7 yrs	2017-03-21	VT	19F	4	0,28	0	0	0	0	347	32	21
1211	147012	BVY5U0	WTCHG_444991_206167	vacc'd 2-7 yrs	2017-03-23	NVT	19B_19C	4	0,03	0	0	0	0	NA	20	92
1212	147013	BVY5C0	WTCHG_444991_207118	vacc'd 2-7 yrs	2017-01-31	NVT	NT	4	0,19	0	0	1	1	9519	27	148
1213	147014	BVY5J6	WTCHG_444991_207179	vacc'd 2-7 yrs	2017-03-14	NVT	28F	4	0,03	0	0	0	0	2795	51	228
1214	147015	BVY58B	WTCHG_444991_208106	vacc'd 2-7 yrs	2017-02-16	VT	14	4	0,18	0	0	1	0	63	57	9
1215	147016	BVY58D	WTCHG_444991_208191	vacc'd 2-7 yrs	2017-02-17	VT	14	4	0,18	0	0	1	0	63	57	9
1216	147017	BVY5CF	WTCHG_444991_209108	unvacc'd 5-10yrs	2017-02-20	NVT	35B	4	0,47	0	0	0	0	12398	6	5
1217	147018	BVY5SE	WTCHG_444991_209189	vacc'd 2-7 yrs	2017-03-16	NVT	34	4	0,03	0	0	0	0	5258	33	NA
1218	147019	BVY5FK	WTCHG_444991_210120	unvacc'd 5-10yrs	2017-02-27	VT	19F	4	0,28	0	0	0	0	347	32	21
1219	147020	BVY5UX	WTCHG_444991_210177	vacc'd 2-7 yrs	2017-04-06	NVT	16F	4	0,03	0	0	0	0	NA	52	NA
1220	147021	BVY5FP	WTCHG_444991_211132	unvacc'd 5-10yrs	2017-02-28	VT	6A	4	0,03	0	0	0	0	9915	43	13
1221	147022	BVY5I4	WTCHG_444991_211165	vacc'd 2-7 yrs	2017-04-12	NVT	17F	4	0,05	0	0	0	0	9926	66	61
1222	147023	BVY5CE	WTCHG_444991_212144	unvacc'd 5-10yrs	2017-02-20	VT	3	4	0,58	0	0	1	0	700	9	10
1223	147024	BVY5HA	WTCHG_444991_212153	vacc'd 2-7 yrs	2017-04-12	NVT	15B	4	0,42	0	0	0	0	10603	35	5
1224	147025	BVY545	WTCHG_444991_213141	vacc'd 2-7 yrs	2017-04-10	NVT	13	4	0,15	0	0	0	0	2053	14	65
1225	147026	BVY5CL	WTCHG_444991_213156	unvacc'd 5-10yrs	2017-01-27	NVT	10A	4	0,14	0	0	0	0	852	74	355
1226	147027	BVY5L5	WTCHG_444991_214129	vacc'd 2-7 yrs	2017-03-29	VT	9V	4	0,23	0	0	0	0	9473	30	54
1227	147028	BVY5C3	WTCHG_444991_214168	vacc'd 2-7 yrs	2017-01-31	VT	19F	4	0,28	0	0	0	0	347	32	21
1228	147029	BVY52Z	WTCHG_444991_215117	vacc'd 2-7 yrs	2017-04-07	NVT	NT	4	0,19	0	0	1	1	NA	27	148
1229	147030	BVY5BT	WTCHG_444991_216105	vacc'd 2-7 yrs	2017-01-30	NVT	35B	4	0,21	0	0	0	0	361	6	5
1230	147031	BVY5JQ	WTCHG_444991_216192	vacc'd 2-7 yrs	2017-03-23	NVT	6C	4	0,03	0	0	0	0	7653	18	335
1231	147032	BVY54D	WTCHG_444991_217188	vacc'd 2-7 yrs	2017-04-11	VT	9V	4	0,23	0	0	0	0	9473	30	54
1232	147033	BVY5DD	WTCHG_444991_218121	unvacc'd 5-10yrs	2017-02-16	NVT	35A	4	0,07	0	0	1	1	3214	42	43
1233	147034	BVY53B	WTCHG_444991_218176	vacc'd 2-7 yrs	2017-04-10	NVT	10B	4	0,03	0	1	1	0	NA	25	30
1234	147035	BVY4U8	WTCHG_444991_219133	unvacc'd 5-10yrs	2017-02-16	NVT	NT	4	0,03	0	0	0	0	NA	19	NA
1235	147036	BVY4S2	WTCHG_444991_219164	vacc'd 2-7 yrs	2017-04-12	NVT	19B_19C	4	0,03	0	0	0	0	NA	121	NA
1236	147037	BVY4UE	WTCHG_444991_220145	vacc'd 2-7 yrs	2017-02-20	VT	6A	4	0,03	0	0	0	0	9920	5	13
1237	147038	BVY5HY	WTCHG_444991_221140	vacc'd 2-7 yrs	2017-04-11	VT	14	4	0,18	0	0	1	0	NA	57	9
1238	147039	BVY4RR	WTCHG_444991_221157	unvacc'd 5-10yrs	2017-03-08	VT	4	4	0,03	0	0	0	0	9443	122	79
1239	147040	BVY5DL	WTCHG_444991_222128	unvacc'd 5-10yrs	2017-02-02	VT	6A	4	0,07	0	0	1	1	9549	94	190
1240	147041	BVY4UD	WTCHG_444991_222169	unvacc'd 5-10yrs	2017-02-20	NVT	23A	4	0,03	0	0	1	1	NA	62	116
1241	147042	BVY52V	WTCHG_444991_223116	vacc'd 2-7 yrs	2017-04-07	NVT	16F	4	0,03	0	0	0	0	NA	52	NA
1242	147043	BVY5DA	WTCHG_444991_223181	unvacc'd 5-10yrs	2017-02-16	NVT	35B	4	0,32	0	0	0	0	10599	6	5
1243	147044	BVY5VA	WTCHG_444991_224104	vacc'd 2-7 yrs	2017-04-05	NVT	11A	4	0,03	0	0	0	0	10568	31	163
1244	147045	BVY5AH	WTCHG_444991_224193	vacc'd 2-7 yrs	2017-02-08	NVT	34	4	0,03	0	0	0	0	5258	33	217
1245	147046	BVY4VM	WTCHG_444991_225110	unvacc'd 5-10yrs	2017-03-02	NVT	16F	4	0,03	0	0	0	0	12807	8	104
1246	147047	BVY5V3	WTCHG_444991_225187	vacc'd 2-7 yrs	2017-04-06	NVT	15C	4	1,83	0	0	1	1	172	35	5
1247	147048	BVY5DV	WTCHG_444991_226122	unvacc'd 5-10yrs	2017-02-16	VT	3	4	0,06	0	0	0	0	5435	60	9
1248	147049	BVY5HX	WTCHG_444991_226175	vacc'd 2-7 yrs	2017-04-11	NVT	9A_9L_9N	4	0,03	0	0	0	0	NA	38	455
1249	147050	BVY5DX	WTCHG_444991_227134	unvacc'd 5-10yrs	2017-02-17	NVT	13	4	0,15	0	0	1	0	2053	14	65
1250	147051	BVY534	WTCHG_444991_227163	vacc'd 2-7 yrs	2017-04-10	NVT	23B	4	0,03	0	0	0	0	10880	23	102
1251	147052	BVY2LX	WTCHG_444991_228146	vacc'd 2-7 yrs	2016-09-27	NVT	15B	3	0,42	0	0	0	0	10603	35	5
1252	147053	BVY5HB	WTCHG_444991_228151	vacc'd 2-7 yrs	2017-04-12	NVT	19B_19C	4	0,03	0	0	0	0	NA	121	NA
1253	147054	BVY5SW	WTCHG_444991_229158	vacc'd 2-7 yrs	2017-03-17	NVT	23B	4	0,34	0	0	0	0	4423	93	102
1254	147055	BVY5HV	WTCHG_444991_230127	vacc'd 2-7 yrs	2017-04-11	VT	3	4	0,06	0	0	0	0	5435	60	9
1255	147056	BVY5U5	WTCHG_444991_230170	vacc'd 2-7 yrs	2017-03-24	NVT	28F	4	0,03	0	0	0	0	2795	51	228
1256	147057	BVY53U	WTCHG_444991_231115	vacc'd 2-7 yrs	2017-04-07	NVT	15A	4	0,03	0	0	1	1	12492	106	22
1257	147058	BVY576	WTCHG_444991_231182	vacc'd 2-7 yrs	2016-12-16	NVT	19B_19C	4	0,06	0	0	0	0	10992	44	91
1258	147059	BVY53I	WTCHG_444991_232103	vacc'd 2-7 yrs	2017-04-11	VT	3	4	0,58	0	0	1	0	NA	9	10
1259	147060	BVY5U2	WTCHG_444991_232194	vacc'd 2-7 yrs	2017-03-23	NVT	31	4	0,03	0	0	0	0	NA	86	57
1260	147061	BVY589	WTCHG_444991_233111	vacc'd 2-7 yrs	2017-02-14	NVT	35B	4	0,21	0	0	0	0	361	6	5
1261	147062	BVY4RP	WTCHG_444991_234123	unvacc'd 5-10yrs	2017-03-07	VT	19F	4	0,28	0	0	1	0	10572	32	21
1262	147063	BVY52Q	WTCHG_444991_234174	vacc'd 2-7 yrs	2017-04-07	VT	23F	4	0,23	0	0	1	1	2059	3	14
1263	147064	BVY4UF	WTCHG_444991_235135	unvacc'd 5-10yrs	2017-02-20	NVT	13	4	0,15	0	0	0	0	2053	14	65
1264	147065	BVY5EB	WTCHG_444991_235162	vacc'd 2-7 yrs	2017-02-02	NVT	38	4	0,17	0	0	1	1	NA	120	38
1265	147066	BVY5ED	WTCHG_444991_236147	vacc'd 2-7 yrs	2017-02-02	VT	14	4	0,18	0	0	1	0	782	57	9
1266	147067	BVY5UN	WTCHG_444991_236150	vacc'd 2-7 yrs	2017-04-05	NVT	11A	4	0,03	0	0	0	0	10568	31	163
1267	147068	BVY58A	WTCHG_444991_237138	vacc'd 2-7 yrs	2017-02-16	VT	3	4	0,11	0	0	0	0	8672	39	56
1268	147069	BVY5FR	WTCHG_444991_237159	unvacc'd 5-10yrs	2017-02-28	NVT	23A	4	0,03	0	0	0	0	NA	62	116
1269	147070	BVY5HZ	WTCHG_444991_238126	vacc'd 2-7 yrs	2017-04-11	NVT	23B	4	0,03	0	0	0	0	10880	23	102
1270	147071	BVY5GW	WTCHG_444991_238171	vacc'd 2-7 yrs	2017-03-31	NVT	11A	4	0,03	0	0	0	0	10568	31	163
1271	147072	BVY531	WTCHG_444991_239114	vacc'd 2-7 yrs	2017-04-10	VT	6A	4	0,06	0	0	0	0	NA	118	13
1272	147073	BVY5GS	WTCHG_444991_239183	vacc'd 2-7 yrs	2017-03-31	NVT	11A	4	0,03	0	0	0	0	10568	31	163
1273	147074	BVY5I2	WTCHG_444991_240102	vacc'd 2-7 yrs	2017-04-12	NVT	15BC	4	0,42	0	0	0	0	10603	35	5
1274	147075	BVY5E2	WTCHG_444991_240195	vacc'd 2-7 yrs	2017-02-01	NVT	20	4	0,04	0	0	0	0	5435	60	9
1275	147076	BVY5TF	WTCHG_444991_241112	vacc'd 2-7 yrs	2017-03-21	NVT	23A	4	0,03	0	0	0	0	5080	62	116
1276	147077	BVY53K	WTCHG_444991_241185	vacc'd 2-7 yrs	2017-04-11	NVT	10B	4	0,03	0	0	1	0	4084	25	30
1277	147078	BVY4Y5	WTCHG_444991_242124	unvacc'd 5-10yrs	2017-02-03	VT	23F	4	0,04	0	0	0	0	NA	51	228
1278	147079	BVY5VQ	WTCHG_444991_242173	vacc'd 2-7 yrs	2017-04-06	NVT	NT	4	0,19	0	0	1	1	NA	27	148
1279	147080	BVY5EG	WTCHG_444991_243136	vacc'd 2-7 yrs	2017-02-06	NVT	16F	4	0,19	0	0	1	0	705	61	268
1280	147081	BVY5FM	WTCHG_444991_243161	unvacc'd 5-10yrs	2017-02-27	NVT	11A	4	0,03	0	0	0	0	10568	31	163
1281	147082	BVY5GT	WTCHG_444991_244148	vacc'd 2-7 yrs	2017-03-31	VT	19F	4	0,04	0	0	0	0	9897	80	202
1282	147083	BVY5I0	WTCHG_444991_244149	vacc'd 2-7 yrs	2017-04-11	NVT	16F	4	0,03	0	0	0	0	6030	8	104
1283	147084	BVY5VH	WTCHG_444991_245137	vacc'd 2-7 yrs	2017-04-05	NVT	17F	4	0,05	0	0	1	0	9526	49	61
1284	147085	BVY5DM	WTCHG_444991_245160	unvacc'd 5-10yrs	2017-02-14	NVT	35B	4	0,32	0	0	0	0	361	6	5
1285	147086	BVY542	WTCHG_444991_246125	vacc'd 2-7 yrs	2017-04-07	NVT	21	4	0,22	0	0	0	0	11760	108	11
1286	147087	BVY549	WTCHG_444991_247113	vacc'd 2-7 yrs	2017-04-10	NVT	NT	4	0,2	0	0	1	1	9519	73	148
1287	147088	BVY5T1	WTCHG_444991_247184	vacc'd 2-7 yrs	2017-03-17	VT	23F	4	0,34	0	0	0	0	4423	93	102
1288	147089	BVY52U	WTCHG_444991_248101	vacc'd 2-7 yrs	2017-04-07	VT	6B	4	0,03	0	0	0	0	9532	68	13
1289	147090	BVY5EL	WTCHG_444991_248196	vacc'd 2-7 yrs	2017-02-06	VT	23F	4	0,23	0	0	1	1	2059	3	14
1290	147091	BVY3A9	WTCHG_444991_249101	unvacc'd 5-10yrs	2016-11-29	NVT	NT	4	0,2	0	0	1	1	NA	27	148
1291	147092	BVY4WB	WTCHG_444991_249196	unvacc'd 5-10yrs	2017-02-28	NVT	23A	4	0,03	0	0	0	0	NA	62	116
1292	147093	BVY3BB	WTCHG_444991_251125	vacc'd 2-7 yrs	2016-11-28	VT	19F	4	0,28	0	0	0	0	347	32	21
1293	147094	BVY2JA	WTCHG_444991_252137	vacc'd 2-7 yrs	2016-12-13	NVT	22F	4	0,03	0	0	0	0	NA	19	NA
1294	147095	BVY3C5	WTCHG_444991_253149	vacc'd 2-7 yrs	2016-12-01	NVT	15A	4	0,03	0	0	0	0	10554	10	22
1295	147096	BVY3BC	WTCHG_444991_254161	vacc'd 2-7 yrs	2016-11-28	NVT	10B	4	0,03	0	0	1	0	12255	25	30
1296	147098	BVY5A4	WTCHG_444991_255173	vacc'd 2-7 yrs	2016-12-12	NVT	21	4	0,03	0	0	0	0	11774	64	201
1297	147099	BVY5GY	WTCHG_444991_256112	vacc'd 2-7 yrs	2017-03-31	NVT	11A	4	0,03	0	0	0	0	10568	31	163
1298	147100	BVY5CM	WTCHG_444991_256185	unvacc'd 5-10yrs	2017-01-27	NVT	8	4	0,03	0	0	0	0	10868	41	277
1299	147101	BVY3BN	WTCHG_444991_257102	vacc'd 2-7 yrs	2016-11-29	NVT	15A	4	0,03	0	0	0	0	10554	10	22
1300	147102	BVY5D1	WTCHG_444991_257195	unvacc'd 5-10yrs	2017-02-10	NVT	23A	4	0,03	0	0	1	1	NA	62	116
1301	147103	BVY59Q	WTCHG_444991_258114	vacc'd 2-7 yrs	2016-12-12	NVT	35B	4	0,32	0	0	0	0	10599	6	5
1302	147104	BVY2HJ	WTCHG_444991_259126	vacc'd 2-7 yrs	2016-10-14	NVT	13	3	0,15	0	0	0	0	2053	14	65
1303	147105	BVY5U3	WTCHG_444991_261150	vacc'd 2-7 yrs	2017-03-24	NVT	34	4	0,05	0	0	0	0	NA	53	34
1304	147106	BVY4RB	WTCHG_444991_262162	unvacc'd 5-10yrs	2017-02-28	NVT	35F	4	0,03	0	0	0	0	12257	71	260
1305	147107	BVY5K2	WTCHG_444991_263174	vacc'd 2-7 yrs	2017-03-24	NVT	15B	4	0,06	0	0	0	0	NA	59	25
1306	147108	BVY5L2	WTCHG_444991_264186	vacc'd 2-7 yrs	2017-03-28	VT	6A	4	0,03	0	0	0	0	12945	17	13
1307	147109	BVY5K1	WTCHG_444991_265103	vacc'd 2-7 yrs	2017-03-24	NVT	15BC	4	0,06	0	0	0	0	NA	59	25
1308	147110	BVY5U4	WTCHG_444991_266115	vacc'd 2-7 yrs	2017-03-24	NVT	19B_19C	4	0,06	0	0	0	0	10992	44	91
1309	147111	BVY5L6	WTCHG_444991_267127	vacc'd 2-7 yrs	2017-03-29	NVT	10B	4	0,03	0	0	1	0	4084	25	30
1310	147112	BVY5H8	WTCHG_444991_268139	vacc'd 2-7 yrs	2017-04-04	NVT	NT	4	0,03	0	0	0	0	9566	65	102
1311	147113	BVY5CS	WTCHG_444991_269146	unvacc'd 5-10yrs	2017-02-01	VT	3	4	0,11	0	0	1	1	3214	42	43
1312	147114	BVY595	WTCHG_444991_269151	vacc'd 2-7 yrs	2017-03-15	NVT	9A_9L_9N	4	0,03	0	0	0	0	NA	38	455
1313	147115	BVY4W8	WTCHG_444991_270134	unvacc'd 5-10yrs	2017-02-23	NVT	11A	4	0,03	0	0	0	0	NA	31	163
1314	147116	BVY5SH	WTCHG_444991_270163	vacc'd 2-7 yrs	2017-03-16	NVT	21	4	0,03	0	0	0	0	11774	64	201
1315	147117	BVY5G6	WTCHG_444991_271122	unvacc'd 5-10yrs	2017-03-06	VT	9V	4	0,03	0	0	1	1	5902	12	22
1316	147118	BVY5UK	WTCHG_444991_271175	vacc'd 2-7 yrs	2017-04-04	VT	23F	4	0,23	0	0	1	1	2059	3	14
1317	147119	BVY5CU	WTCHG_444991_273104	unvacc'd 5-10yrs	2017-02-01	NVT	7B_7C_40	4	0,03	0	0	0	0	NA	20	92
1318	147120	BVY4VZ	WTCHG_444991_273193	vacc'd 2-7 yrs	2017-03-13	VT	6B	4	0,13	1	0	1	0	NA	84	129
1319	147121	BVY4W9	WTCHG_444991_274181	unvacc'd 5-10yrs	2017-02-24	NVT	17F	4	0,05	0	0	0	0	9526	49	61
1320	147122	BVY5FZ	WTCHG_444991_275128	unvacc'd 5-10yrs	2017-03-01	VT	23F	4	0,23	0	0	1	1	NA	3	14
1321	147123	BVY5FI	WTCHG_444991_275169	unvacc'd 5-10yrs	2017-02-27	NVT	15C	4	0,03	0	0	1	1	9572	26	143
1322	147124	BVY5L4	WTCHG_444991_276140	vacc'd 2-7 yrs	2017-03-28	NVT	7B_7C_40	4	0,03	0	0	0	0	10587	20	92
1323	147125	BVY5L3	WTCHG_444991_276157	vacc'd 2-7 yrs	2017-03-28	NVT	13	4	0,15	0	0	0	0	2053	14	65
1324	147126	BVY5AK	WTCHG_444991_277145	vacc'd 2-7 yrs	2017-02-08	NVT	15A	4	0,03	0	0	0	0	10554	10	22
1325	147127	BVY5JX	WTCHG_444991_277152	vacc'd 2-7 yrs	2017-03-24	NVT	15B	4	0,06	0	0	0	0	8687	59	25
1326	147128	BVY5DC	WTCHG_444991_278133	unvacc'd 5-10yrs	2017-02-16	NVT	7B_7C_40	4	0,03	0	0	0	0	10587	20	92
1327	147129	BVY5C7	WTCHG_444991_278164	vacc'd 2-7 yrs	2017-04-03	NVT	34	4	0,03	0	0	0	0	5258	33	217
1328	147130	BVY586	WTCHG_444991_279121	vacc'd 2-7 yrs	2017-02-14	NVT	35B	4	0,21	0	0	0	0	361	6	5
1329	147131	BVY5U6	WTCHG_444991_279176	vacc'd 2-7 yrs	2017-03-24	NVT	19B_19C	4	0,03	0	0	0	0	NA	121	NA
1330	147132	BVY4Y1	WTCHG_444991_280109	unvacc'd 5-10yrs	2017-02-01	NVT	18A	4	0,03	0	0	1	0	10668	7	61
1331	147133	BVY5H1	WTCHG_444991_280188	vacc'd 2-7 yrs	2017-04-03	NVT	10A	4	0,14	0	0	0	0	852	74	355
1332	147134	BVY5KM	WTCHG_444991_281105	vacc'd 2-7 yrs	2017-04-04	VT	23F	4	0,23	0	0	1	1	2059	3	14
1333	147135	BVY5DP	WTCHG_444991_281192	unvacc'd 5-10yrs	2017-02-15	NVT	NT	4	0,19	0	0	1	1	9519	27	148
1334	147136	BVY5J5	WTCHG_444991_282117	vacc'd 2-7 yrs	2017-03-14	NVT	9A_9L_9N	4	0,03	0	0	0	0	NA	38	455
1335	147137	BVY5G1	WTCHG_444991_282180	unvacc'd 5-10yrs	2017-03-07	NVT	13	4	0,15	0	0	0	0	2053	14	65
1336	147138	BVY23D	WTCHG_444991_283129	vacc'd 2-7 yrs	2017-03-15	VT	6A	4	0,03	0	0	0	0	9920	5	13
1337	147139	BVY5T2	WTCHG_444991_284141	vacc'd 2-7 yrs	2017-03-17	NVT	23B	4	0,34	0	0	0	0	4423	93	102
1338	147140	BVY5BY	WTCHG_444991_284156	vacc'd 2-7 yrs	2017-01-30	VT	19F	4	0,28	0	0	0	0	347	32	21
1339	147141	BVY5FL	WTCHG_444991_285144	unvacc'd 5-10yrs	2017-02-27	NVT	18A	4	0,03	0	0	0	0	10668	7	61
1340	147142	BVY5UA	WTCHG_444991_285153	vacc'd 2-7 yrs	2017-03-30	NVT	34	4	0,03	0	0	0	0	NA	53	34
1341	147143	BVY4RA	WTCHG_444991_286132	unvacc'd 5-10yrs	2017-02-28	NVT	34	4	0,03	0	0	0	0	5258	33	217
1342	147144	BVY5UF	WTCHG_444991_286165	vacc'd 2-7 yrs	2017-03-30	NVT	35B	4	0,21	0	0	0	0	361	6	5
1343	147145	BVY4W1	WTCHG_444991_287120	unvacc'd 5-10yrs	2017-02-22	NVT	9A_9L_9N	4	0,03	0	0	0	0	NA	38	455
1344	147146	BVY4W4	WTCHG_444991_287177	unvacc'd 5-10yrs	2017-02-22	VT	6B	4	0,09	0	0	0	0	10660	115	366
1345	147147	BVY5J9	WTCHG_444991_288108	vacc'd 2-7 yrs	2017-03-14	NVT	33D	4	0,03	0	0	0	0	4084	4	30
1346	147148	BVY58F	WTCHG_444991_288189	unvacc'd 5-10yrs	2017-02-28	NVT	17F	4	0,05	0	0	0	0	NA	66	61
1347	147149	BVY5BP	WTCHG_444991_289106	vacc'd 2-7 yrs	2017-01-30	NVT	7B_7C_40	4	0,03	0	0	0	0	10587	20	92
1348	147150	BVY23A	WTCHG_444991_289191	unvacc'd 5-10yrs	2017-03-10	NVT	9A_9L_9N	4	0,03	0	0	0	0	NA	38	455
1349	147151	BVY5UR	WTCHG_444991_290118	vacc'd 2-7 yrs	2017-04-05	VT	19F	4	0,68	0	0	1	1	10879	9	10
1350	147152	BVY5E3	WTCHG_444991_291130	vacc'd 2-7 yrs	2017-02-01	VT	19F	4	0,28	0	0	0	0	347	32	21
1351	147153	BVY58I	WTCHG_444991_291167	unvacc'd 5-10yrs	2017-02-28	VT	6A	4	0,03	0	0	0	0	10888	17	13
1352	147154	BVY5G2	WTCHG_444991_293143	unvacc'd 5-10yrs	2017-03-08	VT	9V	4	0,06	0	0	1	0	5778	30	54
1353	147155	BVY5H5	WTCHG_444991_293154	vacc'd 2-7 yrs	2017-04-04	NVT	11A	4	0,03	0	0	0	0	10568	31	163
1354	147156	BVY5D5	WTCHG_444991_294131	unvacc'd 5-10yrs	2017-02-14	VT	23F	4	0,09	0	0	1	0	NA	123	20
1355	147157	BVY5KH	WTCHG_444991_294166	vacc'd 2-7 yrs	2017-04-04	NVT	23B	4	0,03	0	0	0	0	10880	23	102
1356	147158	BVY5K7	WTCHG_444991_295119	vacc'd 2-7 yrs	2017-04-03	NVT	13	4	0,15	0	0	0	0	2053	14	65
1357	147159	BVY5VE	WTCHG_444991_295178	vacc'd 2-7 yrs	2017-04-05	NVT	11A	4	0,03	0	0	0	0	10568	31	163
1358	147160	BVY5J7	WTCHG_444991_296107	vacc'd 2-7 yrs	2017-03-14	NVT	28F	4	0,03	0	0	0	0	2795	51	228
1359	147161	BVY5AY	WTCHG_444991_296190	vacc'd 2-7 yrs	2017-02-09	VT	19F	4	0,28	0	0	0	0	347	32	21
1360	147162	BVX3D5	WTCHG_585648_201106	adult	2017-09-11	NVT	9A_9L_9N	5	0,03	0	0	0	0	3983	124	137
1361	147163	BVY6NU	WTCHG_585648_201191	vacc'd 2-7 yrs	2017-07-07	NVT	19B_19C	5	0,03	0	0	0	0	NA	87	161
1362	147164	BVX34I	WTCHG_585648_202118	adult	2017-08-10	VT	4	5	0,03	0	0	0	0	9554	47	86
1363	147165	BVX2RR	WTCHG_585648_203130	adult	2017-05-18	NVT	38	5	0,17	0	0	1	1	NA	120	38
1364	147166	BVY4T2	WTCHG_585648_203167	unvacc'd 5-10yrs	2017-07-03	NVT	23A	5	0,03	0	0	1	1	NA	62	116
1365	147167	BVX384	WTCHG_585648_204142	adult	2017-06-16	NVT	35B	5	0,3	0	0	0	0	NA	6	5
1366	147168	BVY4SA	WTCHG_585648_204155	vacc'd 2-7 yrs	2017-06-20	NVT	16F	5	0,19	0	0	1	0	705	61	268
1367	147169	BVY55V	WTCHG_585648_205143	unvacc'd 5-10yrs	2017-06-22	NVT	NT	5	0,03	0	0	0	0	NA	22	145
1368	147170	BVX3E4	WTCHG_585648_205154	adult	2017-09-28	NVT	13	5	0,15	0	0	0	0	2053	14	65
1369	147171	BVY561	WTCHG_585648_206131	unvacc'd 5-10yrs	2017-06-27	NVT	NT	5	0,19	0	0	1	1	9519	27	148
1370	147172	BVX3F3	WTCHG_585648_206166	adult	2017-10-04	NVT	NT	5	0,06	0	0	0	0	10674	13	210
1371	147173	BVX2S1	WTCHG_585648_207178	adult	2017-05-25	NVT	NT	5	0,03	0	0	0	0	7105	20	92
1372	147174	BVY4ZQ	WTCHG_585648_208107	vacc'd 2-7 yrs	2017-05-19	NVT	15B	5	0,03	0	0	1	1	9936	26	143
1373	147175	BVX348	WTCHG_585648_209107	adult	2017-08-08	NVT	48	5	0,03	0	0	0	0	6441	1	648
1374	147176	BVY6PG	WTCHG_585648_209190	vacc'd 2-7 yrs	2017-07-13	NVT	NT	5	0,03	0	0	0	0	NA	20	92
1375	147177	BVX31F	WTCHG_585648_210119	adult	2017-06-02	NVT	NT	5	0,03	0	0	0	0	NA	38	455
1376	147178	BVY6NS	WTCHG_585648_210178	vacc'd 2-7 yrs	2017-07-07	NVT	23B	5	0,33	0	0	0	0	4423	93	102
1377	147179	BVX332	WTCHG_585648_211131	adult	2017-07-21	NVT	15A	5	0,03	0	0	0	0	NA	10	22
1378	147180	BVY6RE	WTCHG_585648_211166	unvacc'd 5-10yrs	2017-07-21	NVT	11A	5	0,03	0	0	0	0	10568	31	163
1379	147181	BVX2RN	WTCHG_585648_212143	adult	2017-05-17	VT	19F	5	0,28	0	0	0	0	10572	32	21
1380	147182	BVY5NF	WTCHG_585648_212154	vacc'd 2-7 yrs	2017-06-13	NVT	23B	5	0,03	0	0	0	0	10880	23	102
1381	147183	BVY6R8	WTCHG_585648_213142	unvacc'd 5-10yrs	2017-07-14	NVT	16F	5	0,16	0	0	0	0	12258	37	114
1382	147184	BVX3DR	WTCHG_585648_213155	adult	2017-09-22	NVT	15B	5	0,41	0	0	0	0	10603	35	5
1383	147185	BVX31I	WTCHG_585648_214167	adult	2017-06-07	VT	14	5	1,05	0	1	0	0	230	9	10
1384	147186	BVY6PD	WTCHG_585648_215118	vacc'd 2-7 yrs	2017-07-13	NVT	13	5	0,15	0	0	0	0	2053	14	65
1385	147188	BVX3DF	WTCHG_585648_216191	adult	2017-09-19	NVT	11A	5	0,03	0	0	1	0	12328	16	538
1386	147190	BVY4Z7	WTCHG_585648_217189	vacc'd 2-7 yrs	2017-05-10	VT	3	5	0,03	0	0	0	0	9552	55	184
1387	147191	BVX3G9	WTCHG_585648_218120	adult	2017-09-04	NVT	34	5	0,03	0	0	0	0	9546	53	34
1388	147192	BVX3GF	WTCHG_585648_219132	adult	2017-09-05	VT	3	5	0,57	0	0	1	0	700	9	10
1389	147193	BVY6P5	WTCHG_585648_221141	vacc'd 2-7 yrs	2017-07-11	VT	23F	5	0,03	0	0	0	0	NA	19	NA
1390	147194	BVX3DU	WTCHG_585648_221156	adult	2017-09-25	NVT	35B	5	0,29	0	0	0	0	12398	6	5
1391	147195	BVY4Z3	WTCHG_585648_222129	vacc'd 2-7 yrs	2017-05-10	VT	6A	5	0,03	0	0	0	0	NA	43	13
1392	147196	BVX31C	WTCHG_585648_222168	adult	2017-06-02	NVT	13	5	0,15	0	0	1	1	2053	14	65
1393	147197	BVY4ZY	WTCHG_585648_223117	vacc'd 2-7 yrs	2017-05-24	NVT	10A	5	0,14	0	0	0	0	852	74	355
1394	147198	BVX3DX	WTCHG_585648_223180	adult	2017-09-26	VT	3	5	0,57	0	0	1	0	700	9	10
1395	147199	BVY4SM	WTCHG_585648_224105	vacc'd 2-7 yrs	2017-05-18	NVT	34	5	0,03	0	0	0	0	5258	33	217
1396	147200	BVY5M6	WTCHG_585648_224192	unvacc'd 5-10yrs	2017-05-25	VT	18C	5	0,03	0	0	0	0	5266	11	40
1397	147201	BVX33S	WTCHG_585648_225109	adult	2017-08-01	NVT	35B	5	0,32	0	0	0	0	10599	6	5
1398	147202	BVY5HH	WTCHG_585648_225188	vacc'd 2-7 yrs	2017-05-03	VT	6A	5	0,23	0	0	1	1	NA	3	14
1399	147203	BVY6P4	WTCHG_585648_227164	vacc'd 2-7 yrs	2017-07-11	NVT	20	5	0,03	0	0	0	0	9552	55	184
1400	147204	BVX31R	WTCHG_585648_228145	adult	2017-06-20	NVT	35B	5	0,29	0	0	0	0	12398	6	5
1401	147205	BVY6P2	WTCHG_585648_228152	vacc'd 2-7 yrs	2017-07-11	NVT	15BC	5	0,21	0	0	0	0	NA	35	5
1402	147206	BVY6NW	WTCHG_585648_229140	vacc'd 2-7 yrs	2017-07-10	NVT	34	5	0,03	0	0	0	0	5258	33	217
1403	147207	BVX37N	WTCHG_585648_229157	adult	2017-06-09	NVT	NT	5	0,06	0	0	1	0	11688	13	210
1404	147208	BVX3EH	WTCHG_585648_230169	adult	2017-10-13	NVT	16F	5	0,03	0	0	0	0	6030	8	104
1405	147209	BVY6PN	WTCHG_585648_231116	vacc'd 2-7 yrs	2017-07-14	NVT	NT	5	0,03	0	0	0	0	10587	20	92
1406	147210	BVY55C	WTCHG_585648_231181	unvacc'd 5-10yrs	2017-06-01	VT	6B	5	1,28	0	1	1	0	90	125	23
1407	147211	BVY6NA	WTCHG_585648_232104	vacc'd 2-7 yrs	2017-06-27	NVT	NT	5	0,03	0	0	0	0	10587	20	92
1408	147212	BVY5F8	WTCHG_585648_232193	unvacc'd 5-10yrs	2017-05-23	NVT	15BC	5	0,12	0	0	0	0	1264	90	88
1409	147214	BVY54Q	WTCHG_585648_233187	vacc'd 2-7 yrs	2017-05-31	NVT	13	5	0,15	0	0	0	0	2053	14	65
1410	147215	BVX335	WTCHG_585648_234122	adult	2017-07-25	VT	19F	5	0,28	0	0	0	0	10572	32	21
1411	147216	BVY6NX	WTCHG_585648_234175	vacc'd 2-7 yrs	2017-07-10	NVT	23B	5	0,33	0	0	0	0	4423	93	102
1412	147217	BVX3E2	WTCHG_585648_235134	adult	2017-09-28	NVT	35B	5	0,32	0	0	0	0	361	6	5
1413	147218	BVY4ZF	WTCHG_585648_235163	vacc'd 2-7 yrs	2017-05-18	NVT	NT	5	0,03	0	0	0	0	9566	65	102
1414	147219	BVX3EC	WTCHG_585648_236146	adult	2017-10-12	VT	3	5	0,57	0	0	1	0	700	9	10
1415	147220	BVY6P3	WTCHG_585648_236151	vacc'd 2-7 yrs	2017-07-11	NVT	17F	5	0,1	0	0	0	0	NA	109	NA
1416	147221	BVX3D9	WTCHG_585648_237158	adult	2017-09-13	NVT	34	5	0,03	0	0	0	0	NA	33	217
1417	147222	BVY5FF	WTCHG_585648_238127	vacc'd 2-7 yrs	2017-05-26	NVT	15A	5	0,03	0	0	0	0	10554	10	22
1418	147224	BVY77V	WTCHG_585648_239115	unvacc'd 5-10yrs	2017-10-11	NVT	33D	5	0,03	0	0	0	0	4084	4	30
1419	147225	BVY5HS	WTCHG_585648_240103	vacc'd 2-7 yrs	2017-05-05	NVT	23B	5	0,04	0	0	0	0	NA	65	102
1420	147226	BVY5MA	WTCHG_585648_240194	unvacc'd 5-10yrs	2017-05-26	NVT	NT	5	0,06	0	0	1	1	NA	27	148
1421	147227	BVY57U	WTCHG_585648_241111	unvacc'd 5-10yrs	2017-06-09	NVT	NT	5	0,03	0	0	0	0	10587	20	92
1422	147228	BVY4SE	WTCHG_585648_241186	vacc'd 2-7 yrs	2017-06-21	NVT	16F	5	0,19	0	0	1	0	705	61	268
1423	147229	BVX3CX	WTCHG_585648_242123	adult	2017-08-18	NVT	38	5	0,17	0	0	1	1	NA	120	38
1424	147230	BVY5IA	WTCHG_585648_242174	vacc'd 2-7 yrs	2017-05-23	VT	4	5	0,25	0	0	1	0	5410	82	79
1425	147231	BVX3E0	WTCHG_585648_243135	adult	2017-09-27	NVT	28F	5	0,03	0	0	0	0	2795	51	228
1426	147232	BVY57Q	WTCHG_585648_243162	vacc'd 2-7 yrs	2017-06-07	VT	19F	5	0,28	0	0	1	1	NA	32	21
1427	147233	BVY55D	WTCHG_585648_244147	unvacc'd 5-10yrs	2017-06-02	NVT	15A	5	0,03	0	0	0	0	10554	10	22
1428	147234	BVY5HE	WTCHG_585648_244150	vacc'd 2-7 yrs	2017-05-03	VT	19A	5	0,03	0	0	0	0	10587	20	92
1429	147235	BVY4SB	WTCHG_585648_245138	vacc'd 2-7 yrs	2017-06-20	NVT	16F	5	0,19	0	0	1	0	705	61	268
1430	147236	BVY54R	WTCHG_585648_246126	vacc'd 2-7 yrs	2017-05-31	NVT	15BC	5	0,15	0	0	0	0	361	6	5
1431	147237	BVY55H	WTCHG_585648_246171	unvacc'd 5-10yrs	2017-06-05	NVT	13	5	0,15	0	0	0	0	2053	14	65
1432	147238	BVY5HM	WTCHG_585648_247114	vacc'd 2-7 yrs	2017-05-04	NVT	15A	5	0,03	0	0	0	0	10554	10	22
1433	147240	BVY4ZZ	WTCHG_585648_248102	vacc'd 2-7 yrs	2017-05-24	VT	19F	5	0,04	0	0	0	0	9897	80	202
1434	147241	BVY5MB	WTCHG_585648_248195	unvacc'd 5-10yrs	2017-05-26	NVT	16F	5	0,03	0	0	0	0	6030	8	104
1435	147242	BVX32M	WTCHG_585648_249112	adult	2017-07-18	VT	9V	5	0,03	0	0	0	0	NA	12	22
1436	147243	BVY6NT	WTCHG_585648_249185	vacc'd 2-7 yrs	2017-07-07	NVT	23B	5	0,33	0	0	0	0	4423	93	102
1437	147244	BVY5FB	WTCHG_585648_250124	unvacc'd 5-10yrs	2017-05-23	VT	18C	5	0,03	0	0	0	0	102	119	68
1438	147245	BVY568	WTCHG_585648_250173	vacc'd 2-7 yrs	2017-06-30	NVT	13	5	0,15	0	0	0	0	2053	14	65
1439	147246	BVY4SD	WTCHG_585648_251161	vacc'd 2-7 yrs	2017-06-21	NVT	35B	5	0,32	0	0	0	0	10599	6	5
1440	147247	BVY55S	WTCHG_585648_252148	unvacc'd 5-10yrs	2017-06-22	NVT	NT	5	0,03	0	0	0	0	NA	22	145
1441	147248	BVY56H	WTCHG_585648_252149	vacc'd 2-7 yrs	2017-07-03	NVT	34	5	0,05	0	0	0	0	NA	53	34
1442	147249	BVY565	WTCHG_585648_253137	vacc'd 2-7 yrs	2017-06-30	NVT	31	5	0,03	0	0	0	0	NA	86	57
1443	147250	BVX32J	WTCHG_585648_253160	adult	2017-07-17	NVT	23B	5	0,06	0	0	0	0	NA	6	5
1444	147251	BVX380	WTCHG_585648_254172	adult	2017-06-15	NVT	10A	5	0,14	0	0	0	0	852	74	355
1445	147252	BVY5FE	WTCHG_585648_255184	unvacc'd 5-10yrs	2017-05-26	NVT	15A	5	0,03	0	0	0	0	10554	10	22
1446	147253	BVY5MC	WTCHG_585648_256101	vacc'd 2-7 yrs	2017-05-29	NVT	15A	5	0,03	0	0	0	0	10554	10	22
1447	147254	BVY55M	WTCHG_585648_256196	unvacc'd 5-10yrs	2017-06-07	NVT	35B	5	0,47	0	0	0	0	12398	6	5
1448	147255	BVY57K	WTCHG_585648_257101	unvacc'd 5-10yrs	2017-05-30	NVT	34	5	0,03	0	0	0	0	5258	33	217
1449	147256	BVX2RG	WTCHG_585648_257196	adult	2017-05-08	VT	3	5	0,23	0	0	0	0	10568	31	163
1450	147257	BVY57G	WTCHG_585648_258113	unvacc'd 5-10yrs	2017-05-30	NVT	34	5	0,03	0	0	0	0	NA	53	34
1451	147258	BVX3EA	WTCHG_585648_259125	adult	2017-10-12	NVT	18A	5	0,08	0	0	1	0	9537	21	61
1452	147259	BVX31X	WTCHG_585648_259172	adult	2017-06-27	VT	6A	5	0,03	0	0	0	0	10888	17	13
1453	147260	BVX3FF	WTCHG_585648_260137	adult	2017-10-10	NVT	28F	5	0,03	0	0	0	0	10665	51	228
1454	147261	BVX33K	WTCHG_585648_261149	adult	2017-07-31	NVT	24A	5	0,06	0	0	1	1	5079	44	91
1455	147262	BVY5NH	WTCHG_585648_262136	vacc'd 2-7 yrs	2017-06-13	NVT	34	5	0,03	0	0	0	0	5258	33	NA
1456	147263	BVY557	WTCHG_585648_263124	unvacc'd 5-10yrs	2017-05-31	NVT	15B	5	0,03	0	0	0	0	NA	64	201
1457	147264	BVX33R	WTCHG_585648_263173	adult	2017-08-01	NVT	15B	5	0,41	0	0	0	0	10603	35	5
1458	147265	BVX3F6	WTCHG_585648_264185	adult	2017-10-06	NVT	35F	5	0,03	0	0	0	0	12257	71	260
1459	147266	BVX32K	WTCHG_585648_265102	adult	2017-07-18	NVT	NT	5	0,03	0	0	0	0	10587	20	92
1460	147267	BVY5MH	WTCHG_585648_266114	unvacc'd 5-10yrs	2017-05-30	NVT	11A	5	0,03	0	0	0	0	NA	114	NA
1461	147268	BVY4SR	WTCHG_585648_266183	vacc'd 2-7 yrs	2017-05-19	NVT	15B	5	0,12	0	0	1	0	NA	90	88
1462	147269	BVY5M5	WTCHG_585648_267126	unvacc'd 5-10yrs	2017-05-25	NVT	34	5	0,03	0	0	0	0	NA	33	NA
1463	147270	BVY6NY	WTCHG_585648_267171	vacc'd 2-7 yrs	2017-07-10	NVT	NT	5	0,03	0	0	0	0	10587	20	92
1464	147271	BVX3F9	WTCHG_585648_268138	adult	2017-10-09	NVT	13	5	0,15	0	0	0	0	2053	14	65
1465	147272	BVY57N	WTCHG_585648_268159	unvacc'd 5-10yrs	2017-06-01	VT	19F	5	0,04	0	0	0	0	9897	80	202
1466	147273	BVY5N1	WTCHG_585648_269147	vacc'd 2-7 yrs	2017-06-06	NVT	23A	5	0,03	0	0	1	1	NA	62	116
1467	147274	BVX34J	WTCHG_585648_269150	adult	2017-08-10	NVT	22F	5	0,03	0	0	0	0	NA	19	71
1468	147275	BVX3C8	WTCHG_585648_270162	adult	2017-07-11	NVT	16F	5	0,03	0	0	0	0	6030	8	104
1469	147276	BVY6NH	WTCHG_585648_271123	vacc'd 2-7 yrs	2017-06-28	NVT	13	5	0,15	0	0	0	0	2053	14	65
1470	147277	BVX3C2	WTCHG_585648_271174	adult	2017-07-10	VT	3	5	0,57	0	0	1	0	700	9	10
1471	147278	BVY555	WTCHG_585648_272186	unvacc'd 5-10yrs	2017-05-31	NVT	NT	5	0,03	0	0	0	0	10587	20	92
1472	147279	BVX3CF	WTCHG_585648_273103	adult	2017-07-13	VT	3	5	0,57	0	0	1	0	700	9	10
1473	147280	BVY56M	WTCHG_585648_273194	vacc'd 2-7 yrs	2017-07-04	NVT	11A	5	0,03	0	0	0	0	12328	16	538
1474	147281	BVX32Z	WTCHG_585648_274115	adult	2017-07-21	VT	6A	5	0,03	0	0	1	0	2987	72	120
1475	147282	BVY5M2_1	WTCHG_585648_274182	unvacc'd 5-10yrs	2017-05-11	NVT	15C	5	0,03	0	0	0	0	9572	26	143
1476	147283	BVX32F	WTCHG_585648_275127	adult	2017-07-17	NVT	NT	5	0,03	0	0	0	0	NA	38	455
1477	147284	BVY56L	WTCHG_585648_275170	vacc'd 2-7 yrs	2017-07-04	NVT	11A	5	0,03	0	0	0	0	10568	31	163
1478	147285	BVX3FH	WTCHG_585648_276139	adult	2017-10-11	NVT	23B	5	0,33	0	0	0	0	4423	93	102
1479	147286	BVY57M	WTCHG_585648_277151	unvacc'd 5-10yrs	2017-05-31	NVT	37	5	0,03	0	0	1	0	1033	126	123
1480	147287	BVX344	WTCHG_585648_279175	adult	2017-08-07	VT	23F	5	0,23	0	0	1	1	2059	3	14
1481	147288	BVY4T1	WTCHG_585648_280110	unvacc'd 5-10yrs	2017-07-03	NVT	34	5	0,03	0	0	0	0	NA	33	217
1482	147289	BVX32H	WTCHG_585648_280187	adult	2017-07-17	NVT	23B	5	0,06	0	0	0	0	NA	6	5
1483	147290	BVX3EE	WTCHG_585648_281104	adult	2017-10-13	NVT	34	5	0,03	0	0	0	0	5258	33	217
1484	147291	BVX327	WTCHG_585648_281193	adult	2017-06-29	NVT	18A	5	0,03	0	0	0	0	10668	7	61
1485	147292	BVY5F9	WTCHG_585648_282116	unvacc'd 5-10yrs	2017-05-23	NVT	NT	5	0,19	0	0	1	1	10643	27	148
1486	147293	BVY56Q	WTCHG_585648_282181	vacc'd 2-7 yrs	2017-07-05	NVT	15A	5	0,41	0	0	0	0	10603	35	5
1487	147294	BVX3GJ	WTCHG_585648_283128	adult	2017-09-06	NVT	34	5	0,03	0	0	0	0	5258	33	217
1488	147295	BVY558	WTCHG_585648_285145	unvacc'd 5-10yrs	2017-05-31	VT	23F	5	0,23	0	0	1	1	2059	3	14
1489	147296	BVY5MF	WTCHG_585648_285152	unvacc'd 5-10yrs	2017-05-30	VT	6A	5	0,03	0	0	0	0	9920	5	13
1490	147297	BVY6RJ	WTCHG_585648_286133	unvacc'd 5-10yrs	2017-10-06	NVT	20	5	0,03	0	0	1	0	9552	55	184
1491	147298	BVX3D2	WTCHG_585648_286164	adult	2017-09-08	NVT	NT	5	0,19	0	0	1	1	9519	27	148
1492	147299	BVY6RF	WTCHG_585648_287121	unvacc'd 5-10yrs	2017-07-26	NVT	15B	5	0,41	0	0	0	0	10603	35	5
1493	147300	BVY5LY	WTCHG_585648_287176	unvacc'd 5-10yrs	2017-05-04	NVT	NT	5	0,03	0	0	0	0	7105	20	92
1494	147301	BVY5MW	WTCHG_585648_288109	vacc'd 2-7 yrs	2017-06-06	NVT	15A	5	0,03	0	0	0	0	NA	10	22
1495	147302	BVX3E6	WTCHG_585648_288188	adult	2017-09-29	NVT	10A	5	0,24	0	0	1	1	3135	127	10
1496	147303	BVX3GI	WTCHG_585648_289105	adult	2017-09-06	VT	3	5	0,57	0	0	1	0	700	9	10
1497	147304	BVY57S	WTCHG_585648_289192	vacc'd 2-7 yrs	2017-06-08	VT	19F	5	0,28	0	0	1	0	10572	32	21
1498	147305	BVY55J	WTCHG_585648_290117	unvacc'd 5-10yrs	2017-06-05	NVT	NT	5	0,03	0	0	0	0	10587	20	92
1499	147306	BVY560	WTCHG_585648_290180	unvacc'd 5-10yrs	2017-06-27	NVT	34	5	0,03	0	0	0	0	NA	33	217
1500	147307	BVX33Z	WTCHG_585648_291129	adult	2017-08-02	VT	3	5	0,57	0	0	1	0	700	9	10
1501	147308	BVY5NE	WTCHG_585648_293144	vacc'd 2-7 yrs	2017-06-13	NVT	10A	5	0,14	0	0	0	0	852	74	355
1502	147309	BVX3CI	WTCHG_585648_293153	adult	2017-08-11	NVT	17F	5	0,1	0	0	0	0	NA	109	NA
1503	147310	BVY55X	WTCHG_585648_294132	unvacc'd 5-10yrs	2017-06-22	NVT	13	5	0,15	0	0	0	0	2053	14	65
1504	147311	BVX3DA	WTCHG_585648_294165	adult	2017-09-13	NVT	NT	5	0,19	0	0	1	1	9519	27	148
1505	147312	BVY6P9	WTCHG_585648_295120	vacc'd 2-7 yrs	2017-07-12	NVT	10B	5	0,03	0	0	1	0	7055	25	30
1506	147313	BVX3E1	WTCHG_585648_295177	adult	2017-09-27	NVT	23B	5	0,03	0	0	0	0	11103	23	102
1507	147314	BVX3CN	WTCHG_585648_296189	adult	2017-08-15	NVT	19B_19C	5	0,03	0	0	0	0	NA	121	NA
1508	147315	BVY8JY	WTCHG_585650_201107	unvacc'd 5-10yrs	2018-06-08	NVT	34	6	0,03	0	0	0	0	5258	33	217
1509	147316	BVY5QV	WTCHG_585650_201190	vacc'd 2-7 yrs	2017-08-29	NVT	11A	5	0,03	0	0	0	0	10568	31	163
1510	147317	BVX3E7	WTCHG_585650_202178	adult	2017-10-03	NVT	20	5	0,03	0	0	0	0	9552	55	184
1511	147319	BVY7A2	WTCHG_585650_204143	vacc'd 2-7 yrs	2018-04-06	VT	23F	6	0,23	0	0	1	1	2059	3	14
1512	147320	BVY8K2	WTCHG_585650_204154	unvacc'd 5-10yrs	2018-06-14	NVT	17F	6	0,05	0	0	1	0	9526	49	61
1513	147321	BVX3AL	WTCHG_585650_205155	adult	2018-04-16	NVT	38	6	0,17	0	0	1	0	9325	120	38
1514	147322	BVX1QM	WTCHG_585650_206130	adult	2016-02-22	VT	19F	2	0,21	0	0	1	1	NA	35	5
1515	147323	BVY8HU	WTCHG_585650_206167	vacc'd 2-7 yrs	2018-04-19	NVT	NT	6	0,19	0	0	1	1	9519	27	148
1516	147325	BVY6Q4	WTCHG_585650_208106	unvacc'd 5-10yrs	2018-06-06	NVT	NT	6	0,19	0	0	1	1	9519	27	148
1517	147326	BVY8HM	WTCHG_585650_208191	vacc'd 2-7 yrs	2018-04-18	VT	6A	6	0,03	0	0	0	0	NA	43	13
1518	147327	BVY876	WTCHG_585650_209108	vacc'd 2-7 yrs	2018-04-12	NVT	NT	6	0,03	0	0	0	0	NA	38	455
1519	147328	BVY6Q2	WTCHG_585650_209189	unvacc'd 5-10yrs	2018-06-05	NVT	45	6	0,06	0	0	1	0	5079	44	91
1520	147329	BVY7KC	WTCHG_585650_210120	vacc'd 2-7 yrs	2018-05-21	NVT	15B	6	0,03	0	0	0	0	NA	26	143
1521	147330	BVY6Q7	WTCHG_585650_210177	unvacc'd 5-10yrs	2018-06-11	VT	19F	6	0,28	0	0	0	0	347	32	21
1522	147331	BVX3V8	WTCHG_585650_211132	adult	2018-05-03	NVT	22F	6	0,03	0	0	0	0	NA	19	NA
1523	147332	BVY805	WTCHG_585650_211165	vacc'd 2-7 yrs	2018-05-22	NVT	38	6	0,17	0	0	1	1	NA	120	38
1524	147333	BVY6Q5	WTCHG_585650_212144	unvacc'd 5-10yrs	2018-06-06	VT	3	6	0,06	0	0	0	0	5435	60	9
1525	147334	BVY8K1	WTCHG_585650_212153	unvacc'd 5-10yrs	2018-06-13	VT	6A	6	0,03	0	0	0	0	NA	5	13
1526	147335	BVY4U1	WTCHG_585650_214168	vacc'd 2-7 yrs	2018-03-29	VT	9V	6	0,23	0	0	0	0	9473	30	54
1527	147336	BVY73P	WTCHG_585650_215117	vacc'd 2-7 yrs	2017-09-06	NVT	15BC	5	0,41	0	0	0	0	10603	35	5
1528	147337	BVY5LP	WTCHG_585650_215180	vacc'd 2-7 yrs	2018-03-27	NVT	17F	6	0,1	0	0	0	0	NA	109	NA
1529	147338	BVY6V9	WTCHG_585650_216105	vacc'd 2-7 yrs	2017-08-11	VT	6A	5	0,03	0	0	0	0	9920	5	13
1530	147339	BVX3QR	WTCHG_585650_216192	adult	2018-03-21	NVT	15B	6	0,06	0	0	0	0	NA	59	25
1531	147340	BVY878	WTCHG_585650_217109	vacc'd 2-7 yrs	2018-04-12	NVT	NT	6	0,19	0	0	1	1	NA	27	148
1532	147341	BVY4SV	WTCHG_585650_217188	vacc'd 2-7 yrs	2017-05-19	VT	3	5	0,57	0	0	1	0	700	9	10
1533	147342	BVY8JH	WTCHG_585650_218121	vacc'd 2-7 yrs	2018-05-31	NVT	23B	6	0,33	0	0	0	0	4423	93	102
1534	147343	BVY5NR	WTCHG_585650_218176	vacc'd 2-7 yrs	2017-07-17	NVT	38	5	0,17	0	0	1	1	NA	120	38
1535	147344	BVX3T2	WTCHG_585650_219133	adult	2018-04-16	NVT	35B	6	0,32	0	0	0	0	NA	6	5
1536	147345	BVY74K_2	WTCHG_585650_219164	vacc'd 2-7 yrs	2017-09-13	NVT	NT	5	0,05	0	0	0	0	NA	20	92
1537	147346	BVX3UI	WTCHG_585650_220145	adult	2018-04-24	VT	3	6	0,57	0	0	1	0	700	9	10
1538	147347	BVY7VT	WTCHG_585650_220152	vacc'd 2-7 yrs	2018-05-09	NVT	15A	6	0,03	0	0	0	0	10554	10	22
1539	147348	BVX1AW	WTCHG_585650_221140	adult	2016-01-08	VT	3	2	0,57	0	0	1	0	700	9	10
1540	147349	BVY8AT	WTCHG_585650_221157	vacc'd 2-7 yrs	2018-06-01	NVT	35B	6	0,32	0	0	0	0	NA	6	5
1541	147350	BVY7A4	WTCHG_585650_222128	vacc'd 2-7 yrs	2018-04-06	NVT	24A	6	0,06	0	0	1	1	5079	44	91
1542	147351	BVX3A9	WTCHG_585650_222169	adult	2018-04-13	VT	3	6	0,57	0	0	1	0	700	9	10
1543	147352	BVY5NM	WTCHG_585650_223116	vacc'd 2-7 yrs	2017-06-19	VT	9V	5	0,03	0	0	0	0	5902	12	22
1544	147353	BVX3UJ	WTCHG_585650_223181	adult	2018-04-24	VT	3	6	0,06	0	0	0	0	5435	60	9
1545	147354	BVX3CD	WTCHG_585650_224104	adult	2017-07-13	VT	4	5	0,03	0	0	1	0	9554	47	86
1546	147355	BVY86Q	WTCHG_585650_224193	vacc'd 2-7 yrs	2018-04-24	VT	23F	6	0,23	0	0	1	1	2059	3	14
1547	147356	BVY86D	WTCHG_585650_225110	vacc'd 2-7 yrs	2018-04-20	VT	19F	6	0,03	1	0	1	0	NA	32	21
1548	147357	BVX1PV	WTCHG_585650_225187	adult	2016-02-05	VT	3	2	0,57	0	0	1	0	700	9	10
1549	147358	BVY52J	WTCHG_585650_226122	vacc'd 2-7 yrs	2018-05-29	NVT	15A	6	0,03	0	0	0	0	10554	10	22
1550	147359	BVX3UY	WTCHG_585650_227134	adult	2018-04-30	NVT	NT	6	0,03	0	0	0	0	NA	20	92
1551	147360	BVY8AZ	WTCHG_585650_228146	vacc'd 2-7 yrs	2018-06-04	VT	14	6	0,18	0	0	1	0	NA	57	9
1552	147361	BVY8I6	WTCHG_585650_229158	vacc'd 2-7 yrs	2018-05-02	NVT	16F	6	0,03	0	0	0	0	6030	8	104
1553	147362	BVY8C7	WTCHG_585650_230170	vacc'd 2-7 yrs	2018-04-30	NVT	21	6	0,22	0	0	0	0	11760	108	11
1554	147363	BVY8B1	WTCHG_585650_232194	vacc'd 2-7 yrs	2018-06-04	NVT	35B	6	0,32	0	0	0	0	10599	6	5
1555	147364	BVY870	WTCHG_585650_233111	vacc'd 2-7 yrs	2018-04-11	VT	23F	6	0,03	0	0	1	1	NA	62	116
1556	147365	BVY86Z	WTCHG_585650_234123	vacc'd 2-7 yrs	2018-04-11	NVT	15BC	6	0,12	0	0	1	0	NA	90	88
1557	147366	BVY8C2	WTCHG_585650_235135	vacc'd 2-7 yrs	2018-04-30	NVT	NT	6	0,03	0	0	0	0	10587	20	92
1558	147367	BVY8HP	WTCHG_585650_236147	vacc'd 2-7 yrs	2018-04-18	NVT	35B	6	0,32	0	0	0	0	10599	6	5
1559	147368	BVY8JN	WTCHG_585650_237159	vacc'd 2-7 yrs	2018-06-01	NVT	10A	6	0,14	0	0	0	0	852	74	355
1560	147369	BVY879	WTCHG_585650_238171	vacc'd 2-7 yrs	2018-04-13	NVT	NT	6	0,03	0	0	1	1	10587	20	92
1561	147370	BVY52H	WTCHG_585650_239183	vacc'd 2-7 yrs	2018-05-29	NVT	NT	6	0,03	0	0	0	0	9811	128	258
1562	147371	BVX3TG	WTCHG_585650_240195	adult	2018-04-20	NVT	22A	6	0,03	0	0	0	0	12158	11	40
1563	147372	BVY891	WTCHG_585650_241112	vacc'd 2-7 yrs	2018-04-11	VT	4	6	0,15	0	0	0	0	12396	129	79
1564	147373	BVY873	WTCHG_585650_242124	vacc'd 2-7 yrs	2018-04-11	NVT	13	6	0,15	0	0	0	0	2053	14	65
1565	147374	BVY89B	WTCHG_585650_243136	vacc'd 2-7 yrs	2018-04-13	VT	14	6	0,18	0	0	1	0	782	57	9
1566	147375	BVY8IG	WTCHG_585650_244148	vacc'd 2-7 yrs	2018-05-03	NVT	23A	6	0,03	0	0	0	0	5080	62	116
1567	147376	BVY6UF	WTCHG_585650_245160	vacc'd 2-7 yrs	2017-08-10	NVT	13	5	0,15	1	0	1	1	2053	14	65
1568	147377	BVX3QU	WTCHG_585650_246172	adult	2018-03-22	NVT	23A	6	0,03	0	0	1	1	NA	62	116
1569	147378	BVY5LF	WTCHG_585650_247184	vacc'd 2-7 yrs	2018-03-26	NVT	10B	6	0,09	0	0	1	0	NA	25	30
1570	147379	BVY6QP	WTCHG_585650_248196	unvacc'd 5-10yrs	2018-02-28	NVT	13	6	0,15	0	0	0	0	2053	14	65
1571	147380	BVX3SV	WTCHG_585650_249196	adult	2018-04-10	VT	3	6	0,57	0	0	1	0	700	9	10
1572	147381	BVY8II	WTCHG_585650_250113	vacc'd 2-7 yrs	2018-05-03	NVT	23B	6	0,33	0	0	0	0	4423	93	102
1573	147382	BVX3AT	WTCHG_585650_250184	adult	2018-05-07	NVT	23A	6	0,03	0	0	1	1	NA	62	116
1574	147383	BVY7K2	WTCHG_585650_251125	vacc'd 2-7 yrs	2018-05-16	NVT	10A	6	0,14	0	0	0	0	852	74	355
1575	147384	BVY7ZY	WTCHG_585650_251172	vacc'd 2-7 yrs	2018-05-21	NVT	NT	6	0,07	0	0	1	1	11688	13	210
1576	147385	BVY80D	WTCHG_585650_252137	unvacc'd 5-10yrs	2018-05-07	VT	19F	6	0,34	0	0	0	0	NA	122	79
1577	147386	BVX3V3	WTCHG_585650_252160	adult	2018-05-02	VT	19A	6	0,25	0	0	0	0	NA	34	17
1578	147387	BVX3Q7	WTCHG_585650_253148	adult	2018-02-26	NVT	NT	6	0,2	0	0	1	1	NA	73	148
1579	147388	BVY87Y	WTCHG_585650_253149	vacc'd 2-7 yrs	2018-04-25	VT	6A	6	0,03	0	0	0	0	NA	43	13
1580	147389	BVY4ZP	WTCHG_585650_254136	vacc'd 2-7 yrs	2017-05-19	NVT	45	5	0,03	0	0	0	0	9445	103	540
1581	147390	BVY529	WTCHG_585650_254161	vacc'd 2-7 yrs	2018-05-28	NVT	NT	6	0,03	0	0	1	1	10583	130	218
1582	147391	BVY8H0	WTCHG_585650_255124	vacc'd 2-7 yrs	2018-05-04	VT	23F	6	0,23	0	0	1	1	2059	3	14
1583	147392	BVY86S	WTCHG_585650_255173	vacc'd 2-7 yrs	2018-04-24	VT	23F	6	0,23	0	0	1	1	2059	3	14
1584	147393	BVY8H5	WTCHG_585650_256112	vacc'd 2-7 yrs	2018-05-07	VT	4	6	0,03	0	0	1	0	9554	47	86
1585	147394	BVY8H9	WTCHG_585650_256185	vacc'd 2-7 yrs	2018-05-08	NVT	34	6	0,03	0	0	0	0	NA	53	34
1586	147395	BVY6Q0	WTCHG_585650_257102	unvacc'd 5-10yrs	2018-06-04	VT	18C	6	0,03	0	0	0	0	102	119	68
1587	147396	BVX166	WTCHG_585650_257195	adult	2015-08-24	VT	19A	1	0,25	0	0	0	0	9457	34	17
1588	147397	BVY86F	WTCHG_585650_258114	vacc'd 2-7 yrs	2018-04-20	NVT	38	6	0,17	0	0	1	1	NA	120	38
1589	147398	BVY872	WTCHG_585650_259126	vacc'd 2-7 yrs	2018-04-11	NVT	NT	6	0,19	0	0	1	1	9519	27	148
1590	147399	BVY7VP	WTCHG_585650_260138	vacc'd 2-7 yrs	2018-05-09	VT	19F	6	0,28	0	0	1	0	10572	32	21
1591	147400	BVY87X	WTCHG_585650_260159	vacc'd 2-7 yrs	2018-04-25	NVT	33D	6	0,03	0	0	0	0	NA	4	30
1592	147401	BVX3UF	WTCHG_585650_261147	adult	2018-04-23	VT	19F	6	0,28	0	0	1	0	10572	32	21
1593	147402	BVX3UK	WTCHG_585650_262135	adult	2018-04-24	NVT	15A	6	0,03	0	0	0	0	NA	10	22
1594	147403	BVY804	WTCHG_585650_262162	vacc'd 2-7 yrs	2018-05-22	VT	6A	6	0,03	0	0	0	0	9506	17	13
1595	147404	BVX19L	WTCHG_585650_263123	adult	2015-12-10	NVT	35B	2	0,32	0	0	0	0	11717	6	5
1596	147405	BVY8IH	WTCHG_585650_263174	vacc'd 2-7 yrs	2018-05-03	NVT	15B	6	0,17	0	0	0	0	172	35	5
1597	147406	BVY8HB	WTCHG_585650_264111	vacc'd 2-7 yrs	2018-05-09	NVT	15B	6	0,06	0	0	0	0	12253	58	143
1598	147407	BVY8GV	WTCHG_585650_264186	vacc'd 2-7 yrs	2018-05-04	NVT	23A	6	0,09	0	0	0	0	5080	62	116
1599	147408	BVY8GY	WTCHG_585650_265103	vacc'd 2-7 yrs	2018-05-04	NVT	23A	6	0,09	0	0	0	0	5080	62	116
1600	147409	BVY7K5	WTCHG_585650_265194	vacc'd 2-7 yrs	2018-05-17	NVT	17F	6	0,1	0	0	0	0	NA	109	NA
1601	147410	BVY8C6	WTCHG_585650_266115	vacc'd 2-7 yrs	2018-04-30	NVT	NT	6	0,19	0	0	1	1	9519	27	148
1602	147411	BVX15V	WTCHG_585650_266182	adult	2015-08-21	NVT	34	1	0,03	0	0	0	0	5258	33	217
1603	147412	BVY803	WTCHG_585650_267127	vacc'd 2-7 yrs	2018-05-22	VT	6A	6	0,03	0	0	0	0	9506	17	13
1604	147413	BVY8JC	WTCHG_585650_267170	vacc'd 2-7 yrs	2018-05-30	NVT	35B	6	0,32	0	0	0	0	10599	6	5
1605	147414	BVY8JD	WTCHG_585650_268158	vacc'd 2-7 yrs	2018-05-31	NVT	28F	6	0,19	0	0	1	1	2795	51	228
1606	147415	BVY6PW	WTCHG_585650_269146	vacc'd 2-7 yrs	2018-05-31	NVT	15A	6	0,03	0	0	0	0	NA	10	22
1607	147416	BVY8AX	WTCHG_585650_270134	vacc'd 2-7 yrs	2018-06-01	NVT	NT	6	0,19	0	0	1	1	9519	27	148
1608	147417	BVY892	WTCHG_585650_270163	vacc'd 2-7 yrs	2018-04-11	NVT	13	6	0,15	1	0	1	1	2053	14	65
1609	147418	BVY8JV	WTCHG_585650_271122	unvacc'd 5-10yrs	2018-06-07	VT	14	6	0,18	0	0	1	0	63	57	9
1610	147419	BVY801	WTCHG_585650_271175	vacc'd 2-7 yrs	2018-05-22	VT	6A	6	0,03	0	0	0	0	9506	17	13
1611	147420	BVY6Q3	WTCHG_585650_272110	unvacc'd 5-10yrs	2018-06-05	NVT	22A	6	0,03	0	0	0	0	NA	2	40
1612	147421	BVY88R	WTCHG_585650_273104	vacc'd 2-7 yrs	2018-04-20	VT	9V	6	0,23	0	0	0	0	9473	30	54
1613	147422	BVY52I	WTCHG_585650_273193	vacc'd 2-7 yrs	2018-05-29	VT	19F	6	0,68	0	0	1	1	10879	9	10
1614	147423	BVY7K3	WTCHG_585650_274116	vacc'd 2-7 yrs	2018-05-17	NVT	NT	6	0,19	0	0	1	1	10643	27	148
1615	147424	BVY6PY	WTCHG_585650_274181	unvacc'd 5-10yrs	2018-05-31	NVT	28F	6	0,03	0	0	0	0	2795	51	228
1616	147425	BVY8CC	WTCHG_585650_275128	vacc'd 2-7 yrs	2018-05-02	NVT	11A	6	0,03	0	0	0	0	10568	31	163
1617	147426	BVY8IN	WTCHG_585650_275169	vacc'd 2-7 yrs	2018-06-04	NVT	15BC	6	0,41	0	0	0	0	10603	35	5
1618	147427	BVY86Y	WTCHG_585650_276140	vacc'd 2-7 yrs	2018-04-25	NVT	16F	6	0,19	0	0	1	0	705	61	268
1619	147428	BVY52L	WTCHG_585650_276157	vacc'd 2-7 yrs	2018-05-30	NVT	15A	6	0,03	0	0	0	0	10554	10	22
1620	147429	BVY8B3	WTCHG_585650_277145	vacc'd 2-7 yrs	2018-06-05	NVT	NT	6	0,03	0	0	0	0	7105	20	92
1621	147430	BVY8H1	WTCHG_585650_277152	vacc'd 2-7 yrs	2018-05-07	NVT	NT	6	0,03	0	0	0	0	10587	20	92
1622	147431	BVY885	WTCHG_585650_278164	vacc'd 2-7 yrs	2018-04-30	NVT	35B	6	0,21	0	0	0	0	361	6	5
1623	147432	BVY87R	WTCHG_585650_279176	vacc'd 2-7 yrs	2018-04-24	NVT	35B	6	0,32	0	0	0	0	10599	6	5
1624	147433	BVY52G	WTCHG_585650_280109	vacc'd 2-7 yrs	2018-05-29	NVT	NT	6	0,03	0	0	1	1	10583	130	218
1625	147434	BVY80E	WTCHG_585650_281105	unvacc'd 5-10yrs	2018-05-08	NVT	23B	6	0,33	0	0	0	0	4423	93	102
1626	147435	BVY80J	WTCHG_585650_282180	unvacc'd 5-10yrs	2018-05-24	NVT	35B	6	0,21	0	0	0	0	361	6	5
1627	147436	BVY8B2	WTCHG_585650_283129	vacc'd 2-7 yrs	2018-06-05	NVT	15A	6	0,03	0	0	0	0	10554	10	22
1628	147437	BVY6Q9	WTCHG_585650_283168	unvacc'd 5-10yrs	2018-06-13	NVT	NT	6	0,03	0	0	0	0	10587	20	92
1629	147438	BVY6Q1	WTCHG_585650_284141	unvacc'd 5-10yrs	2018-06-05	NVT	NT	6	0,03	0	0	0	0	5077	95	206
1630	147440	BVY4ZA	WTCHG_585650_285144	vacc'd 2-7 yrs	2017-05-17	NVT	15A	5	0,03	0	0	0	0	10554	10	22
1631	147441	BVY8AP	WTCHG_585650_285153	vacc'd 2-7 yrs	2018-05-31	NVT	NT	6	0,03	0	0	0	0	7105	20	92
1632	147443	BVY79Z	WTCHG_585650_286165	vacc'd 2-7 yrs	2018-04-06	NVT	34	6	0,03	0	0	0	0	NA	33	217
1633	147444	BVX1AX	WTCHG_585650_287120	adult	2016-01-11	NVT	17F	2	0,05	0	0	0	0	9926	66	61
1634	147445	BVY8HR	WTCHG_585650_287177	vacc'd 2-7 yrs	2018-04-18	NVT	19B_19C	6	0,03	0	0	0	0	NA	87	161
1635	147446	BVY54Y	WTCHG_585650_288108	vacc'd 2-7 yrs	2017-06-01	NVT	35B	5	0,47	0	0	0	0	NA	6	5
1636	147447	BVX3UN	WTCHG_585650_288189	adult	2018-04-25	NVT	38	6	0,17	0	0	1	1	NA	120	38
1637	147448	BVY8HG	WTCHG_585650_289106	vacc'd 2-7 yrs	2018-04-17	VT	9V	6	0,03	0	0	0	0	5902	12	22
1638	147450	BVY80K	WTCHG_585650_290118	vacc'd 2-7 yrs	2018-05-29	NVT	16F	6	0,03	0	0	0	0	6030	8	104
1639	147452	BVY8JG	WTCHG_585650_291130	vacc'd 2-7 yrs	2018-05-31	NVT	10A	6	0,14	0	0	0	0	852	74	355
1640	147453	BVY8JX	WTCHG_585650_291167	unvacc'd 5-10yrs	2018-06-07	NVT	23A	6	0,03	0	0	0	0	NA	62	116
1641	147454	BVX3TA	WTCHG_585650_292142	adult	2018-04-19	VT	3	6	0,57	0	0	1	0	700	9	10
1642	147455	BVY8JZ	WTCHG_585650_292155	unvacc'd 5-10yrs	2018-06-08	NVT	34	6	0,03	0	0	0	0	5258	33	217
1643	147456	BVY52F	WTCHG_585650_293143	vacc'd 2-7 yrs	2018-05-29	VT	19F	6	0,28	0	0	1	1	347	32	21
1644	147457	BVY8AN	WTCHG_585650_293154	vacc'd 2-7 yrs	2018-05-30	NVT	16F	6	0,03	0	0	0	0	6030	8	104
1645	147458	BVY6Q8	WTCHG_585650_294131	unvacc'd 5-10yrs	2018-06-12	NVT	19B_19C	6	0,03	0	0	0	0	NA	87	161
1646	147459	BVY7K0	WTCHG_585650_294166	vacc'd 2-7 yrs	2018-05-16	NVT	NT	6	0,03	0	0	0	0	10587	20	92
1647	147460	BVY8AS	WTCHG_585650_295119	vacc'd 2-7 yrs	2018-05-31	NVT	21	6	0,03	0	0	0	0	11774	64	201
1648	147461	BVY8AQ	WTCHG_585650_295178	vacc'd 2-7 yrs	2018-05-31	NVT	NT	6	0,03	0	0	0	0	7105	20	92
1649	147462	BVY8H2	WTCHG_585650_296107	vacc'd 2-7 yrs	2018-05-07	NVT	16F	6	0,16	0	0	0	0	12258	37	114
1650	147463	BVY7JV	WTCHG_585650_296190	vacc'd 2-7 yrs	2018-05-15	NVT	31	6	0,03	0	0	0	0	NA	86	57
1651	147464	BVY74W	WTCHG_585651_201191	vacc'd 2-7 yrs	2017-09-20	NVT	15C	5	0,41	0	0	0	0	10603	35	5
1652	147465	BVY5RZ	WTCHG_585651_202118	vacc'd 2-7 yrs	2017-08-22	VT	3	5	0,57	0	0	1	0	700	9	10
1653	147466	BVY640	WTCHG_585651_202179	vacc'd 2-7 yrs	2017-08-24	NVT	15BC	5	0,41	0	0	0	0	10603	35	5
1654	147467	BVY6TX	WTCHG_585651_203130	vacc'd 2-7 yrs	2017-08-07	VT	3	5	0,57	0	0	1	0	700	9	10
1655	147468	BVY644	WTCHG_585651_204142	vacc'd 2-7 yrs	2017-08-25	NVT	16F	5	0,16	0	0	0	0	12258	37	114
1656	147470	BVY6VI	WTCHG_585651_205143	vacc'd 2-7 yrs	2017-07-31	NVT	23A	5	0,03	0	0	0	0	5080	62	116
1657	147471	BVY5RE	WTCHG_585651_205154	vacc'd 2-7 yrs	2017-08-15	NVT	13	5	0,15	0	0	1	0	2053	14	65
1658	147472	BVY6V4	WTCHG_585651_206131	vacc'd 2-7 yrs	2017-08-10	VT	19A	5	0,25	0	0	0	0	9457	34	17
1659	147473	BVY6XD	WTCHG_585651_206166	vacc'd 2-7 yrs	2017-08-24	NVT	NT	5	0,04	0	0	0	0	3265	77	60
1660	147474	BVY6VE	WTCHG_585651_207178	vacc'd 2-7 yrs	2017-07-19	NVT	16F	5	0,03	0	0	0	0	6030	8	104
1661	147475	BVY6XG	WTCHG_585651_208107	vacc'd 2-7 yrs	2017-08-24	VT	18C	5	0,03	0	0	0	0	NA	11	40
1662	147476	BVY6V8	WTCHG_585651_208190	vacc'd 2-7 yrs	2017-08-11	NVT	NT	5	0,19	0	0	1	1	9519	27	148
1663	147477	BVY5RA	WTCHG_585651_209107	vacc'd 2-7 yrs	2017-08-15	NVT	20	5	0,03	0	0	0	0	9552	55	184
1664	147478	BVY76T	WTCHG_585651_209190	vacc'd 2-7 yrs	2017-09-25	VT	19F	5	0,08	0	0	0	0	10554	10	22
1665	147479	BVY5PK	WTCHG_585651_210119	vacc'd 2-7 yrs	2017-08-07	NVT	23B	5	0,03	0	0	0	0	10880	23	102
1666	147480	BVY77D	WTCHG_585651_210178	vacc'd 2-7 yrs	2017-09-29	NVT	15B	5	1,37	0	0	1	1	172	35	5
1667	147481	BVY5P3	WTCHG_585651_212143	vacc'd 2-7 yrs	2017-07-19	NVT	16F	5	0,03	0	0	0	0	6030	8	104
1668	147482	BVY74L_2	WTCHG_585651_212154	vacc'd 2-7 yrs	2017-09-13	VT	19F	5	3,58	0	1	1	1	8678	40	1
1669	147483	BVY75L	WTCHG_585651_213142	vacc'd 2-7 yrs	2017-10-11	NVT	15C	5	0,06	0	0	0	0	8687	59	25
1670	147484	BVY76D	WTCHG_585651_214130	vacc'd 2-7 yrs	2017-09-22	NVT	17F	5	0,05	0	0	1	0	9526	49	61
1671	147485	BVY6PM	WTCHG_585651_214167	vacc'd 2-7 yrs	2017-07-14	NVT	35B	5	0,21	0	0	0	0	361	6	5
1672	147486	BVY6Z9	WTCHG_585651_215118	vacc'd 2-7 yrs	2017-09-26	NVT	35B	5	0,21	0	0	0	0	361	6	5
1673	147487	BVY76L	WTCHG_585651_216106	vacc'd 2-7 yrs	2017-09-22	NVT	23B	5	0,33	0	0	0	0	4423	93	102
1674	147488	BVY6VK	WTCHG_585651_216191	vacc'd 2-7 yrs	2017-07-31	VT	19F	5	0,28	0	0	0	0	347	32	21
1675	147489	BVY750_2	WTCHG_585651_218177	vacc'd 2-7 yrs	2017-09-20	NVT	NT	5	0,21	0	0	0	0	10599	6	5
1676	147491	BVY6WQ_1	WTCHG_585651_220144	vacc'd 2-7 yrs	2017-09-18	NVT	13	5	0,15	0	0	0	0	2053	14	65
1677	147492	BVY74B	WTCHG_585651_221141	vacc'd 2-7 yrs	2017-09-12	NVT	NT	5	0,05	0	0	0	0	NA	20	92
1678	147494	BVY75S	WTCHG_585651_222129	vacc'd 2-7 yrs	2017-10-12	NVT	35B	5	0,21	0	0	0	0	361	6	5
1679	147496	BVY6V3	WTCHG_585651_223180	vacc'd 2-7 yrs	2017-08-10	NVT	11A	5	0,11	0	0	1	1	NA	131	NA
1680	147498	BVY5RN	WTCHG_585651_225109	vacc'd 2-7 yrs	2017-08-17	VT	3	5	0,57	0	0	1	0	NA	9	10
1681	147499	BVY6ZD	WTCHG_585651_225188	vacc'd 2-7 yrs	2017-09-26	NVT	15B	5	0,41	0	0	0	0	NA	35	5
1682	147500	BVY5P2	WTCHG_585651_226121	vacc'd 2-7 yrs	2017-07-19	VT	14	5	0,32	0	0	1	0	NA	57	9
1683	147501	BVY76E	WTCHG_585651_226176	vacc'd 2-7 yrs	2017-09-22	NVT	35B	5	0,21	0	0	0	0	361	6	5
1684	147502	BVY6VB	WTCHG_585651_227133	vacc'd 2-7 yrs	2017-07-19	NVT	16F	5	0,03	0	0	0	0	6030	8	104
1685	147503	BVY76H	WTCHG_585651_227164	vacc'd 2-7 yrs	2017-09-22	NVT	13	5	0,15	0	0	0	0	2053	14	65
1686	147504	BVY5NV	WTCHG_585651_228145	vacc'd 2-7 yrs	2017-07-18	NVT	15BC	5	0,23	0	0	0	0	5914	35	5
1687	147505	BVY75M	WTCHG_585651_229140	vacc'd 2-7 yrs	2017-10-11	NVT	NT	5	0,03	0	0	0	0	7105	20	92
1688	147506	BVY76R	WTCHG_585651_230128	vacc'd 2-7 yrs	2017-09-25	VT	3	5	0,57	0	0	1	0	NA	9	10
1689	147507	BVY64X_1	WTCHG_585651_230169	vacc'd 2-7 yrs	2017-09-04	VT	3	5	0,57	0	0	1	0	700	9	10
1690	147508	BVY759	WTCHG_585651_231116	vacc'd 2-7 yrs	2017-09-21	NVT	23B	5	0,03	0	0	0	0	10880	23	102
1691	147509	BVY6V2	WTCHG_585651_231181	vacc'd 2-7 yrs	2017-08-10	VT	19A	5	0,25	0	0	0	0	9457	34	17
1692	147510	BVY6Z0	WTCHG_585651_232104	vacc'd 2-7 yrs	2017-09-25	VT	14	5	0,18	0	0	1	0	782	57	9
1693	147511	BVY6XH	WTCHG_585651_232193	vacc'd 2-7 yrs	2017-08-24	VT	19F	5	0,28	0	0	0	0	347	32	21
1694	147512	BVY5RD	WTCHG_585651_233110	vacc'd 2-7 yrs	2017-08-15	VT	3	5	0,07	0	0	0	0	11770	52	NA
1695	147513	BVY777	WTCHG_585651_233187	vacc'd 2-7 yrs	2017-09-28	NVT	15B	5	0,03	0	0	0	0	9572	26	143
1696	147514	BVY77E	WTCHG_585651_234175	vacc'd 2-7 yrs	2017-09-29	NVT	11A	5	0,03	0	0	0	0	10568	31	163
1697	147515	BVY6UK	WTCHG_585651_235134	vacc'd 2-7 yrs	2017-08-11	NVT	34	5	0,03	0	0	0	0	NA	132	281
1698	147516	BVY6ZE	WTCHG_585651_235163	vacc'd 2-7 yrs	2017-09-26	VT	14	5	0,18	0	0	1	0	63	57	9
1699	147517	BVY5S2	WTCHG_585651_236146	vacc'd 2-7 yrs	2017-08-22	VT	23F	5	0,23	0	0	1	1	2059	3	14
1700	147518	BVY6V5	WTCHG_585651_236151	vacc'd 2-7 yrs	2017-08-11	NVT	38	5	0,17	0	0	1	1	NA	120	38
1701	147522	BVY75N	WTCHG_585651_239115	vacc'd 2-7 yrs	2017-10-11	VT	14	5	0,34	0	0	1	1	NA	57	9
1702	147523	BVY642	WTCHG_585651_239182	vacc'd 2-7 yrs	2017-08-24	NVT	15B	5	0,41	0	0	0	0	10603	35	5
1703	147524	BVY6RG	WTCHG_585651_240103	vacc'd 2-7 yrs	2017-10-04	NVT	16F	5	0,03	0	0	0	0	6030	8	104
1704	147525	BVY5PJ	WTCHG_585651_240194	vacc'd 2-7 yrs	2017-08-07	NVT	NT	5	0,03	0	0	0	0	5483	22	145
1705	147526	BVY6U6	WTCHG_585651_241111	vacc'd 2-7 yrs	2017-08-08	NVT	NT	5	0,03	0	0	0	0	NA	20	92
1706	147527	BVY6Z8	WTCHG_585651_241186	vacc'd 2-7 yrs	2017-09-26	NVT	15BC	5	0,41	0	0	0	0	10603	35	5
1707	147528	BVY64W_1	WTCHG_585651_242123	vacc'd 2-7 yrs	2017-09-04	NVT	23A	5	0,03	0	0	0	0	5080	62	116
1708	147529	BVY6Z4	WTCHG_585651_242174	vacc'd 2-7 yrs	2017-09-25	NVT	48	5	0,03	0	0	0	0	6441	1	648
1709	147530	BVY734_1	WTCHG_585651_243135	vacc'd 2-7 yrs	2017-09-08	NVT	23B	5	0,33	0	0	0	0	4423	93	102
1710	147531	BVY6Z5	WTCHG_585651_243162	vacc'd 2-7 yrs	2017-09-25	NVT	13	5	0,15	0	0	0	0	2053	14	65
1711	147532	BVY64H	WTCHG_585651_244147	vacc'd 2-7 yrs	2017-08-29	VT	14	5	0,18	0	0	1	0	782	57	9
1712	147533	BVY767_2	WTCHG_585651_244150	vacc'd 2-7 yrs	2017-09-20	VT	9V	5	0,03	0	0	0	0	5778	30	54
1713	147535	BVY6ZA	WTCHG_585651_246126	vacc'd 2-7 yrs	2017-09-26	VT	6A	5	0,35	0	0	0	1	1447	133	5
1714	147536	BVY748	WTCHG_585651_246171	vacc'd 2-7 yrs	2017-09-12	NVT	NT	5	0,03	0	0	0	0	NA	38	455
1715	147537	BVY75B	WTCHG_585651_247114	vacc'd 2-7 yrs	2017-09-21	NVT	17F	5	0,05	0	0	1	1	9926	66	61
1716	147538	BVY75R	WTCHG_585651_248102	vacc'd 2-7 yrs	2017-10-12	NVT	16F	5	0,03	0	0	0	0	6030	8	104
1717	147540	BVY75T	WTCHG_585651_249185	vacc'd 2-7 yrs	2017-10-12	NVT	35B	5	0,21	0	0	0	0	361	6	5
1718	147541	BVY6XM	WTCHG_585651_250124	vacc'd 2-7 yrs	2017-08-25	NVT	NT	5	0,03	0	0	0	0	9566	65	102
1719	147542	BVY755	WTCHG_585651_250173	vacc'd 2-7 yrs	2017-09-20	NVT	34	5	0,03	0	0	0	0	NA	53	34
1720	147543	BVY6PR	WTCHG_585651_251136	vacc'd 2-7 yrs	2017-07-14	VT	3	5	0,06	0	0	0	0	5435	60	9
1721	147544	BVY76B	WTCHG_585651_251161	vacc'd 2-7 yrs	2017-09-21	NVT	35B	5	0,32	0	0	0	0	NA	6	5
1722	147545	BVY6VQ	WTCHG_585651_252148	vacc'd 2-7 yrs	2017-07-31	NVT	NT	5	0,04	0	0	1	1	10674	13	210
1723	147546	BVY76M	WTCHG_585651_252149	vacc'd 2-7 yrs	2017-09-22	NVT	NT	5	0,19	0	0	1	1	NA	27	NA
1724	147548	BVY648	WTCHG_585651_253160	vacc'd 2-7 yrs	2017-08-28	NVT	NT	5	0,19	0	0	1	1	9519	27	148
1725	147549	BVY75A	WTCHG_585651_254125	vacc'd 2-7 yrs	2017-09-21	NVT	35B	5	0,32	0	0	0	0	10599	6	5
1726	147550	BVY6Y4	WTCHG_585651_254172	vacc'd 2-7 yrs	2017-08-31	NVT	NT	5	0,19	0	0	1	1	NA	27	148
1727	147552	BVY6U2	WTCHG_585651_255184	vacc'd 2-7 yrs	2017-08-08	NVT	31	5	0,03	0	0	0	0	NA	86	57
1728	147553	BVY741_2	WTCHG_585651_256101	vacc'd 2-7 yrs	2017-09-08	NVT	NT	5	0,07	0	0	1	1	NA	27	148
1729	147554	BVY5PR	WTCHG_585651_256196	vacc'd 2-7 yrs	2017-08-07	NVT	38	5	0,17	0	0	1	1	NA	120	38
1730	147555	BVY6NI	WTCHG_585651_257101	vacc'd 2-7 yrs	2017-06-29	VT	19A	5	0,06	0	1	1	0	12888	134	84
1731	147556	BVY73W_1	WTCHG_585651_257196	vacc'd 2-7 yrs	2017-09-07	NVT	34	5	0,03	0	0	0	0	5258	33	217
1732	147557	BVY4ZE	WTCHG_585651_258113	vacc'd 2-7 yrs	2017-05-17	NVT	18A	5	0,03	0	0	0	0	10668	7	61
1733	147558	BVY5PP	WTCHG_585651_258184	vacc'd 2-7 yrs	2017-08-07	NVT	38	5	0,17	0	0	1	1	NA	120	38
1734	147559	BVY4ZM	WTCHG_585651_259125	vacc'd 2-7 yrs	2017-05-19	VT	23F	5	0,06	0	0	1	1	243	3	14
1735	147560	BVY6UH	WTCHG_585651_259172	vacc'd 2-7 yrs	2017-08-10	NVT	12F	5	0,03	1	0	1	0	989	46	26
1736	147561	BVY5MX	WTCHG_585651_260137	vacc'd 2-7 yrs	2017-06-06	NVT	33D	5	0,03	0	0	0	0	4084	4	30
1737	147562	BVY74V	WTCHG_585651_260160	vacc'd 2-7 yrs	2017-09-19	NVT	23B	5	0,03	0	0	0	0	10880	23	102
1738	147563	BVY5S5	WTCHG_585651_261148	vacc'd 2-7 yrs	2017-08-23	VT	3	5	0,57	0	0	1	0	700	9	10
1739	147564	BVY5P5	WTCHG_585651_262136	vacc'd 2-7 yrs	2017-07-19	VT	19F	5	0,68	0	0	1	1	10879	9	10
1740	147565	BVY4YX	WTCHG_585651_262161	vacc'd 2-7 yrs	2017-05-09	VT	3	5	0,57	0	0	1	0	700	9	10
1741	147566	BVY6N4	WTCHG_585651_263173	vacc'd 2-7 yrs	2017-06-22	NVT	21	5	0,03	0	0	1	1	11774	64	201
1742	147567	BVY6XF	WTCHG_585651_264112	vacc'd 2-7 yrs	2017-08-24	NVT	NT	5	0,19	0	0	1	1	9519	27	148
1743	147568	BVY6N3	WTCHG_585651_264185	vacc'd 2-7 yrs	2017-06-22	VT	3	5	0,06	0	0	0	0	5435	60	9
1744	147569	BVY5N9	WTCHG_585651_265102	vacc'd 2-7 yrs	2017-06-08	NVT	35B	5	0,21	0	0	0	0	361	6	5
1745	147570	BVY5R1	WTCHG_585651_265195	vacc'd 2-7 yrs	2017-08-31	NVT	33D	5	0,03	0	0	1	0	4084	4	30
1746	147571	BVY6NZ	WTCHG_585651_266114	vacc'd 2-7 yrs	2017-07-10	NVT	18A	5	0,03	0	0	0	0	10668	7	61
1747	147572	BVY6Y8_1	WTCHG_585651_266183	vacc'd 2-7 yrs	2017-09-01	NVT	34	5	0,03	0	0	0	0	5258	33	NA
1748	147573	BVY4YK	WTCHG_585651_267126	vacc'd 2-7 yrs	2017-05-05	NVT	NT	5	0,03	0	0	0	0	7105	20	92
1749	147574	BVY5QW	WTCHG_585651_267171	vacc'd 2-7 yrs	2017-08-29	VT	14	5	0,18	0	0	1	0	782	57	9
1750	147575	BVY5HN	WTCHG_585651_268138	vacc'd 2-7 yrs	2017-05-04	NVT	15A	5	0,03	0	0	0	0	10554	10	22
1751	147576	BVY6PJ	WTCHG_585651_268159	vacc'd 2-7 yrs	2017-07-14	NVT	33D	5	0,03	0	0	0	0	4084	4	30
1752	147577	BVY6NV	WTCHG_585651_269150	vacc'd 2-7 yrs	2017-07-10	NVT	28F	5	0,03	0	0	0	0	10665	51	228
1753	147578	BVY64R_1	WTCHG_585651_270135	vacc'd 2-7 yrs	2017-09-01	NVT	24A	5	0,06	0	0	1	1	5079	44	91
1754	147579	BVY5RR	WTCHG_585651_271123	vacc'd 2-7 yrs	2017-08-18	NVT	13	5	0,15	0	0	0	0	2053	14	65
1755	147580	BVY54S	WTCHG_585651_271174	vacc'd 2-7 yrs	2017-05-31	NVT	34	5	0,03	0	0	0	0	5258	33	217
1756	147581	BVY6UP	WTCHG_585651_272111	vacc'd 2-7 yrs	2017-08-08	NVT	11A	5	0,03	0	0	0	0	NA	92	NA
1757	147582	BVY6R5	WTCHG_585651_272186	unvacc'd 5-10yrs	2017-07-12	NVT	35B	5	0,32	0	0	0	0	10599	6	5
1758	147583	BVY4YG	WTCHG_585651_273103	vacc'd 2-7 yrs	2017-05-05	NVT	34	5	0,03	0	0	0	0	5258	33	NA
1759	147584	BVY54I	WTCHG_585651_274115	vacc'd 2-7 yrs	2017-05-29	VT	19F	5	0,04	0	0	0	0	9897	80	202
1760	147585	BVY5RI	WTCHG_585651_274182	vacc'd 2-7 yrs	2017-08-16	VT	19A	5	0,25	0	0	0	0	NA	34	17
1761	147586	BVY4ZX	WTCHG_585651_275127	vacc'd 2-7 yrs	2017-05-24	NVT	20	5	0,09	0	0	0	0	NA	55	184
1762	147587	BVY73R	WTCHG_585651_275170	vacc'd 2-7 yrs	2017-09-06	NVT	11A	5	0,03	0	0	1	0	10633	31	163
1763	147588	BVY56B	WTCHG_585651_276139	vacc'd 2-7 yrs	2017-06-30	NVT	38	5	0,17	0	0	1	1	NA	120	38
1764	147589	BVY6UN	WTCHG_585651_277146	vacc'd 2-7 yrs	2017-08-11	NVT	21	5	0,03	0	0	0	0	11774	64	201
1765	147590	BVY6RL	WTCHG_585651_277151	unvacc'd 5-10yrs	2017-10-06	NVT	34	5	0,03	0	0	0	0	5258	33	217
1766	147592	BVY4YV	WTCHG_585651_278163	vacc'd 2-7 yrs	2017-05-09	VT	3	5	0,03	0	0	0	0	9552	55	184
1767	147593	BVY6PU	WTCHG_585651_279122	vacc'd 2-7 yrs	2017-07-17	NVT	15BC	5	0,2	0	0	1	1	10732	35	5
1768	147594	BVY5RM	WTCHG_585651_280110	vacc'd 2-7 yrs	2017-08-17	NVT	34	5	0,03	0	0	0	0	NA	53	34
1769	147595	BVY6P8	WTCHG_585651_280187	vacc'd 2-7 yrs	2017-07-12	NVT	33D	5	0,03	0	0	0	0	4084	4	30
1770	147596	BVY5RJ	WTCHG_585651_281193	vacc'd 2-7 yrs	2017-08-16	NVT	NT	5	0,19	0	0	1	1	9519	27	148
1771	147597	BVY55R	WTCHG_585651_282116	unvacc'd 5-10yrs	2017-06-09	NVT	17F	5	0,05	0	0	0	0	9926	66	61
1772	147598	BVY5PQ	WTCHG_585651_282181	vacc'd 2-7 yrs	2017-08-07	VT	19F	5	0,28	0	0	1	0	10572	32	21
1773	147599	BVY4YH	WTCHG_585651_283128	vacc'd 2-7 yrs	2017-05-05	VT	6B	5	0,13	1	0	1	0	NA	84	129
1774	147600	BVY64U	WTCHG_585651_283169	vacc'd 2-7 yrs	2017-09-04	NVT	11A	5	0,03	0	0	0	0	NA	31	163
1775	147601	BVY54F	WTCHG_585651_284140	vacc'd 2-7 yrs	2017-05-29	NVT	23A	5	0,03	0	0	1	1	NA	62	116
1776	147602	BVY73V_1	WTCHG_585651_285145	vacc'd 2-7 yrs	2017-09-07	NVT	23B	5	0,33	0	0	0	0	4423	93	102
1777	147603	BVY56S	WTCHG_585651_285152	vacc'd 2-7 yrs	2017-07-05	NVT	NT	5	0,03	0	0	0	0	NA	10	22
1778	147604	BVY6Y6_1	WTCHG_585651_286133	vacc'd 2-7 yrs	2017-09-01	NVT	NT	5	0,19	0	0	1	1	9519	27	148
1779	147605	BVY5N5	WTCHG_585651_286164	vacc'd 2-7 yrs	2017-06-07	NVT	15A	5	0,03	0	0	0	0	10554	10	22
1780	147606	BVY5P1	WTCHG_585651_287121	vacc'd 2-7 yrs	2017-07-19	NVT	35A	5	0,07	0	0	1	1	NA	42	43
1781	147607	BVY5FD	WTCHG_585651_288188	unvacc'd 5-10yrs	2017-05-24	NVT	23A	5	0,03	0	0	1	1	NA	62	116
1782	147608	BVY55K	WTCHG_585651_289105	unvacc'd 5-10yrs	2017-06-05	NVT	25F	5	0,03	0	0	1	0	2650	100	155
1783	147609	BVY6VD_2	WTCHG_585651_289192	vacc'd 2-7 yrs	2017-07-19	NVT	23A	5	0,03	0	0	0	0	NA	62	116
1784	147610	BVX2RS	WTCHG_585651_290117	adult	2017-05-18	NVT	20	5	0,03	0	0	0	0	9552	55	184
1785	147611	BVY6V6	WTCHG_585651_290180	vacc'd 2-7 yrs	2017-08-11	NVT	38	5	0,17	0	0	1	1	NA	120	38
1786	147612	BVY4Z1	WTCHG_585651_291129	vacc'd 2-7 yrs	2017-05-10	VT	3	5	0,03	0	0	0	0	9552	55	184
1787	147613	BVY6TY	WTCHG_585651_291168	vacc'd 2-7 yrs	2017-08-07	VT	6A	5	0,03	0	0	1	0	2987	72	120
1788	147614	BVY5FA	WTCHG_585651_292141	unvacc'd 5-10yrs	2017-05-23	NVT	34	5	0,03	0	0	0	0	5258	33	217
1789	147615	BVY6TS	WTCHG_585651_292156	vacc'd 2-7 yrs	2017-08-04	VT	3	5	0,57	0	0	1	0	NA	9	10
1790	147617	BVY57J	WTCHG_585651_293153	unvacc'd 5-10yrs	2017-05-30	NVT	34	5	0,03	0	0	0	0	5258	33	217
1791	147618	BVY646	WTCHG_585651_294132	vacc'd 2-7 yrs	2017-08-25	NVT	15BC	5	0,3	0	0	1	1	NA	135	NA
1792	147619	BVY554	WTCHG_585651_294165	unvacc'd 5-10yrs	2017-05-31	VT	6B	5	0,14	1	1	0	0	385	84	129
1793	147620	BVY5PU	WTCHG_585651_295120	vacc'd 2-7 yrs	2017-08-08	NVT	9A_9L_9N	5	0,03	0	0	0	0	3983	124	137
1794	147621	BVY4ZB	WTCHG_585651_295177	vacc'd 2-7 yrs	2017-05-17	VT	19F	5	0,28	0	0	1	0	10572	32	21
1795	147622	BVY72H	WTCHG_598912_201106	vacc'd 2-7 yrs	2017-11-24	VT	4	6	0,25	0	0	0	0	NA	82	79
1796	147623	BVY4VT	WTCHG_598912_201190	unvacc'd 5-10yrs	2017-03-08	VT	6B	4	0,13	1	0	1	0	3207	84	129
1797	147624	BVY4WG	WTCHG_598912_202178	unvacc'd 5-10yrs	2017-03-01	NVT	11A	4	0,03	0	0	1	0	10568	31	163
1798	147625	BVY5TN	WTCHG_598912_203130	vacc'd 2-7 yrs	2017-03-22	NVT	21	4	0,03	0	0	0	0	NA	64	201
1799	147626	BVY3CM	WTCHG_598912_204154	vacc'd 2-7 yrs	2016-12-07	NVT	10B	4	0,03	0	0	1	0	12255	25	30
1800	147627	BVY5A3	WTCHG_598912_205142	vacc'd 2-7 yrs	2016-12-12	NVT	19B_19C	4	0,06	0	0	0	0	10992	44	91
1801	147628	BVX3N0	WTCHG_598912_205154	adult	2017-12-05	VT	3	6	0,11	0	0	0	0	8672	39	56
1802	147629	BVY58M	WTCHG_598912_206130	vacc'd 2-7 yrs	2017-03-09	VT	6A	4	0,03	0	0	0	0	NA	43	13
1803	147630	BVY7GP	WTCHG_598912_206166	vacc'd 2-7 yrs	2017-12-12	VT	4	6	0,25	0	0	0	0	NA	82	79
1804	147631	BVY4XC	WTCHG_598912_207118	vacc'd 2-7 yrs	2017-01-09	NVT	34	4	0,03	0	0	0	0	NA	53	34
1805	147632	BVY5FW	WTCHG_598912_208106	unvacc'd 5-10yrs	2017-03-01	VT	23F	4	0,23	0	0	1	1	NA	3	14
1806	147633	BVY5EA	WTCHG_598912_208190	vacc'd 2-7 yrs	2017-02-02	VT	19F	4	0,18	0	0	0	0	NA	136	NA
1807	147635	BVY5G0	WTCHG_598912_209189	unvacc'd 5-10yrs	2017-03-01	NVT	23A	4	0,03	0	0	0	0	NA	62	116
1808	147636	BVY7EF	WTCHG_598912_210119	vacc'd 2-7 yrs	2017-12-12	VT	6A	6	0,03	0	0	1	0	NA	72	120
1809	147637	BVY75P	WTCHG_598912_210177	vacc'd 2-7 yrs	2017-10-12	NVT	35B	5	0,13	0	0	0	0	NA	62	116
1810	147638	BVY7FS	WTCHG_598912_211131	vacc'd 2-7 yrs	2017-12-04	NVT	11A	6	0,03	0	0	0	0	4984	131	22
1811	147639	BVY73S	WTCHG_598912_211165	vacc'd 2-7 yrs	2017-09-06	NVT	23A	5	0,03	0	0	0	0	5080	62	116
1812	147640	BVY7DH	WTCHG_598912_212143	vacc'd 2-7 yrs	2017-12-12	VT	6A	6	0,03	0	0	1	0	12322	72	120
1813	147641	BVY3AJ	WTCHG_598912_212153	vacc'd 2-7 yrs	2017-01-03	VT	19F	4	0,28	0	0	1	0	10572	32	21
1814	147642	BVX19X	WTCHG_598912_213141	adult	2015-12-21	VT	3	2	0,57	0	0	1	0	700	9	10
1815	147643	BVX19U	WTCHG_598912_214129	adult	2015-12-16	NVT	18A	2	0,03	0	0	1	0	9537	21	61
1816	147644	BVY7DB	WTCHG_598912_214167	vacc'd 2-7 yrs	2017-12-11	NVT	15B	6	0,41	0	0	0	0	10603	35	5
1817	147645	BVX13S	WTCHG_598912_215117	adult	2015-07-27	VT	3	1	0,57	0	0	1	0	700	9	10
1818	147646	BVY6YR	WTCHG_598912_215179	vacc'd 2-7 yrs	2017-12-01	VT	6A	6	0,03	0	0	1	0	NA	72	120
1819	147647	BVX12D	WTCHG_598912_216105	adult	2015-07-22	VT	7F	1	0,03	0	0	0	0	10675	39	56
1820	147648	BVY7FR	WTCHG_598912_217108	vacc'd 2-7 yrs	2017-12-04	NVT	35B	6	0,32	0	0	0	0	10599	6	5
1821	147649	BVY4UK	WTCHG_598912_217188	unvacc'd 5-10yrs	2017-02-22	NVT	NT	4	0,03	0	0	0	0	10587	20	92
1822	147650	BVY7GR	WTCHG_598912_218120	vacc'd 2-7 yrs	2017-12-12	NVT	NT	6	0,2	0	0	1	1	NA	27	NA
1823	147651	BVY5AV	WTCHG_598912_218176	vacc'd 2-7 yrs	2017-02-09	NVT	11A	4	0,03	0	0	0	0	NA	31	163
1824	147652	BVY7DG	WTCHG_598912_219132	vacc'd 2-7 yrs	2017-12-12	VT	6A	6	0,03	0	0	1	0	12322	72	120
1825	147653	BVX1QI	WTCHG_598912_219164	adult	2016-02-17	NVT	NT	2	0,04	0	0	0	0	7604	54	211
1826	147654	BVY782	WTCHG_598912_220144	vacc'd 2-7 yrs	2017-12-01	NVT	23B	6	0,26	0	1	1	0	6279	88	14
1827	147655	BVX194	WTCHG_598912_220152	adult	2016-01-25	VT	3	2	0,57	0	0	1	0	NA	9	10
1828	147656	BVX3NA	WTCHG_598912_221156	adult	2017-12-15	NVT	15B	6	0,41	0	0	1	1	10603	35	5
1829	147657	BVX1B1	WTCHG_598912_222128	adult	2016-01-13	NVT	17F	2	0,05	0	0	0	0	NA	66	61
1830	147658	BVY719	WTCHG_598912_222168	vacc'd 2-7 yrs	2017-12-18	NVT	15A	6	0,03	0	0	0	0	10554	10	22
1831	147659	BVY6YS	WTCHG_598912_223180	vacc'd 2-7 yrs	2017-12-01	NVT	38	6	0,17	0	0	1	1	NA	120	38
1832	147660	BVX1RB	WTCHG_598912_224104	adult	2016-02-29	VT	23F	2	0,26	0	1	1	0	6279	88	14
1833	147661	BVY5U1	WTCHG_598912_225109	vacc'd 2-7 yrs	2017-03-23	VT	19A	4	0,03	0	0	0	0	847	113	53
1834	147662	BVY72P	WTCHG_598912_226121	vacc'd 2-7 yrs	2017-11-28	NVT	15B	6	0,41	0	0	1	1	10603	35	5
1835	147663	BVY5H6	WTCHG_598912_226175	vacc'd 2-7 yrs	2017-04-04	VT	18C	4	0,03	0	0	0	0	NA	83	NA
1836	147664	BVY23F	WTCHG_598912_227133	vacc'd 2-7 yrs	2017-03-15	NVT	21	4	0,03	0	0	0	0	11774	64	201
1837	147665	BVY4UH	WTCHG_598912_227163	unvacc'd 5-10yrs	2017-02-21	NVT	23A	4	0,03	0	0	1	1	NA	62	116
1838	147666	BVY7FL	WTCHG_598912_228145	vacc'd 2-7 yrs	2017-12-01	NVT	38	6	0,17	0	0	0	0	NA	120	38
1839	147667	BVY581	WTCHG_598912_228151	vacc'd 2-7 yrs	2017-02-13	VT	19F	4	0,28	0	0	1	0	NA	32	21
1840	147668	BVY5AU	WTCHG_598912_229139	vacc'd 2-7 yrs	2017-02-09	NVT	22A	4	0,03	0	0	0	0	NA	2	40
1841	147669	BVY5TV	WTCHG_598912_229157	vacc'd 2-7 yrs	2017-03-22	NVT	11A	4	0,03	0	0	0	0	10568	31	163
1842	147670	BVY7FV	WTCHG_598912_230169	vacc'd 2-7 yrs	2017-12-05	NVT	15A	6	0,03	0	0	0	0	10554	10	22
1843	147671	BVY5FJ	WTCHG_598912_231115	unvacc'd 5-10yrs	2017-02-27	NVT	NT	4	0,07	0	0	0	0	7604	54	211
1844	147672	BVY781	WTCHG_598912_231181	vacc'd 2-7 yrs	2017-12-01	NVT	20	6	0,03	0	0	1	0	NA	81	NA
1845	147673	BVX1PM	WTCHG_598912_232103	adult	2016-02-02	NVT	11A	2	0,03	0	0	0	0	10568	31	163
1846	147674	BVY7FY	WTCHG_598912_232193	vacc'd 2-7 yrs	2017-12-05	NVT	34	6	0,03	0	0	0	0	5258	33	NA
1847	147675	BVX1QN	WTCHG_598912_233186	adult	2016-02-22	NVT	35B	2	0,26	0	0	1	0	361	6	5
1848	147676	BVX3N7	WTCHG_598912_234122	adult	2017-12-14	NVT	10A	6	0,14	0	0	0	0	852	74	355
1849	147677	BVY5SS	WTCHG_598912_234174	vacc'd 2-7 yrs	2017-03-20	VT	19F	4	0,28	0	0	1	0	347	32	21
1850	147678	BVY7EH	WTCHG_598912_235134	vacc'd 2-7 yrs	2017-12-13	NVT	19B_19C	6	0,06	0	0	0	0	10992	44	91
1851	147679	BVY2CI	WTCHG_598912_235162	unvacc'd 5-10yrs	2016-11-22	VT	6A	4	0,06	0	0	0	0	NA	17	13
1852	147680	BVY7G1	WTCHG_598912_236146	vacc'd 2-7 yrs	2017-12-06	VT	3	6	0,57	0	0	1	0	NA	9	10
1853	147681	BVY3CF	WTCHG_598912_236150	vacc'd 2-7 yrs	2016-12-05	VT	6A	4	0,03	0	0	0	0	9532	68	13
1854	147682	BVY5AT	WTCHG_598912_237138	vacc'd 2-7 yrs	2017-02-09	VT	6A	4	0,03	0	0	0	0	NA	17	13
1855	147683	BVY7DM	WTCHG_598912_237158	vacc'd 2-7 yrs	2017-12-13	NVT	NT	6	0,19	0	0	1	1	NA	27	148
1856	147684	BVX18Y	WTCHG_598912_238126	adult	2016-01-21	NVT	NT	2	0,03	0	0	0	0	7053	20	92
1857	147685	BVY72E	WTCHG_598912_238170	vacc'd 2-7 yrs	2017-11-24	NVT	13	6	0,15	0	0	0	0	2053	14	65
1858	147686	BVY5CT	WTCHG_598912_239114	unvacc'd 5-10yrs	2017-02-01	NVT	20	4	0,03	0	0	1	0	NA	81	NA
1859	147687	BVX19I	WTCHG_598912_240102	adult	2015-12-08	VT	6B	2	0,13	0	1	1	0	3207	84	129
1860	147688	BVY7DN	WTCHG_598912_240194	vacc'd 2-7 yrs	2017-12-14	NVT	NT	6	0,19	0	0	1	1	9519	27	148
1861	147689	BVY716	WTCHG_598912_241111	vacc'd 2-7 yrs	2017-12-14	NVT	NT	6	0,04	0	0	0	0	7604	54	211
1862	147690	BVY5BX	WTCHG_598912_242123	vacc'd 2-7 yrs	2017-04-03	NVT	13	4	0,15	0	0	0	0	2053	14	65
1863	147691	BVY3CH	WTCHG_598912_242173	vacc'd 2-7 yrs	2016-12-06	NVT	NT	4	0,04	0	0	0	0	7604	54	211
1864	147692	BVY7DS	WTCHG_598912_243135	vacc'd 2-7 yrs	2017-12-05	NVT	17F	6	0,05	0	0	0	0	9926	66	61
1865	147693	BVY5FX	WTCHG_598912_243161	unvacc'd 5-10yrs	2017-03-01	NVT	23B	4	0,03	0	0	0	0	10880	23	102
1866	147694	BVY5TU	WTCHG_598912_244147	vacc'd 2-7 yrs	2017-03-22	NVT	11A	4	0,03	0	0	0	0	10568	31	163
1867	147695	BVY3B3	WTCHG_598912_244149	vacc'd 2-7 yrs	2016-11-25	NVT	NT	4	0,19	0	0	1	1	9519	27	148
1868	147696	BVY6WT	WTCHG_598912_245137	vacc'd 2-7 yrs	2017-09-19	NVT	13	5	0,15	0	0	0	0	2053	14	65
1869	147697	BVY7E1	WTCHG_598912_245159	vacc'd 2-7 yrs	2017-12-06	NVT	18F	6	0,03	0	0	0	0	9523	36	142
1870	147698	BVX1R9	WTCHG_598912_246125	adult	2016-02-29	NVT	10B	2	0,03	0	0	1	0	7055	25	30
1871	147699	BVY7E0	WTCHG_598912_246171	vacc'd 2-7 yrs	2017-12-06	VT	23F	6	0,23	0	0	1	1	2059	3	14
1872	147700	BVX1RD	WTCHG_598912_247113	adult	2016-02-29	NVT	10B	2	0,03	0	0	1	0	7055	25	30
1873	147701	BVY72G	WTCHG_598912_247183	vacc'd 2-7 yrs	2017-11-24	NVT	34	6	0,03	0	0	0	0	5258	33	NA
1874	147702	BVX1QY	WTCHG_598912_248101	adult	2016-02-25	VT	3	2	0,06	0	0	0	0	5435	60	9
1875	147703	BVY6YA	WTCHG_598912_249112	vacc'd 2-7 yrs	2017-11-27	NVT	38	6	0,17	0	0	1	1	NA	120	38
1876	147704	BVY745	WTCHG_598912_249196	vacc'd 2-7 yrs	2017-09-11	VT	19F	5	0,28	0	0	0	0	NA	32	21
1877	147705	BVY72J	WTCHG_598912_250124	vacc'd 2-7 yrs	2017-11-27	NVT	38	6	0,17	0	0	1	1	NA	120	38
1878	147706	BVY5RG	WTCHG_598912_250184	vacc'd 2-7 yrs	2017-08-16	NVT	16F	5	0,07	0	0	0	0	9568	52	33
1879	147707	BVY74D	WTCHG_598912_251172	vacc'd 2-7 yrs	2017-09-12	NVT	NT	5	0,05	0	0	0	0	NA	20	92
1880	147708	BVY6YD	WTCHG_598912_252148	vacc'd 2-7 yrs	2017-11-27	NVT	20	6	0,26	0	0	0	0	NA	55	184
1881	147709	BVY6ZB	WTCHG_598912_252160	vacc'd 2-7 yrs	2017-09-26	NVT	35B	5	0,21	0	0	0	0	361	6	5
1882	147710	BVY6Z7	WTCHG_598912_253148	vacc'd 2-7 yrs	2017-09-26	NVT	23B	5	0,03	0	0	0	0	2911	78	169
1883	147711	BVY72Q	WTCHG_598912_253160	vacc'd 2-7 yrs	2017-11-28	NVT	21	6	0,03	0	0	0	0	5103	19	71
1884	147712	BVX15C	WTCHG_598912_254136	adult	2015-08-19	NVT	35B	1	0,06	0	0	0	0	5396	117	233
1885	147713	BVY7FT	WTCHG_598912_254172	vacc'd 2-7 yrs	2017-12-04	NVT	18A	6	0,03	0	0	1	0	10668	7	61
1886	147714	BVX1Q0	WTCHG_598912_255124	adult	2016-02-09	VT	3	2	0,1	0	0	0	0	5435	60	9
1887	147715	BVY7G5	WTCHG_598912_255184	vacc'd 2-7 yrs	2017-12-06	NVT	10B	6	0,03	0	0	1	0	7055	25	30
1888	147716	BVX3N2	WTCHG_598912_256196	adult	2017-12-06	NVT	10B	6	0,03	0	0	1	0	7055	25	30
1889	147717	BVY5AW	WTCHG_598912_257101	vacc'd 2-7 yrs	2017-02-09	NVT	13	4	0,15	0	0	0	0	2053	14	65
1890	147718	BVX1QF	WTCHG_598912_257195	adult	2016-02-16	NVT	13	2	0,15	1	0	1	1	2053	14	65
1891	147719	BVX1PH	WTCHG_598912_258113	adult	2016-01-29	NVT	9A_9L_9N	2	0,03	0	0	0	0	3983	124	137
1892	147720	BVX192	WTCHG_598912_258183	adult	2016-01-22	NVT	34	2	0,18	0	0	1	1	NA	53	34
1893	147721	BVY76V	WTCHG_598912_259125	vacc'd 2-7 yrs	2017-09-26	NVT	34	5	0,03	0	0	0	0	NA	53	34
1894	147722	BVX1Q2	WTCHG_598912_259171	adult	2016-02-10	NVT	13	2	0,15	0	0	0	0	2053	14	65
1895	147723	BVX1RE	WTCHG_598912_260137	adult	2016-02-29	VT	3	2	0,57	0	0	1	0	700	9	10
1896	147725	BVX1QT	WTCHG_598912_261147	adult	2016-02-24	VT	19F	2	0,28	0	0	1	0	10572	32	21
1897	147726	BVY53Y	WTCHG_598912_261149	vacc'd 2-7 yrs	2017-04-07	NVT	21	4	0,22	0	0	0	0	11760	108	11
1898	147727	BVX19S	WTCHG_598912_262135	adult	2015-12-15	NVT	31	2	0,03	0	0	0	0	444	86	57
1899	147728	BVX1QG	WTCHG_598912_262161	adult	2016-02-17	VT	3	2	0,23	0	0	0	0	10568	31	163
1900	147730	BVY583	WTCHG_598912_263173	vacc'd 2-7 yrs	2017-02-13	NVT	35B	4	0,32	0	0	0	0	10599	6	5
1901	147731	BVX19M	WTCHG_598912_264111	adult	2015-12-10	VT	19F	2	0,22	0	0	1	1	NA	3	14
1902	147732	BVX1QJ	WTCHG_598912_264185	adult	2016-02-18	NVT	11A	2	0,03	0	0	0	0	10568	31	163
1903	147733	BVX1PS	WTCHG_598912_265102	adult	2016-02-05	NVT	NT	2	0,06	0	0	0	0	5079	44	91
1904	147734	BVX14N	WTCHG_598912_265194	adult	2015-08-13	NVT	21	1	0,03	0	0	0	0	11774	64	201
1905	147735	BVY4S3	WTCHG_598912_266114	vacc'd 2-7 yrs	2017-04-12	NVT	15B	4	0,41	0	0	1	1	10603	35	5
1906	147736	BVX1Q3	WTCHG_598912_266182	adult	2016-02-10	NVT	19B_19C	2	0,03	0	0	0	0	9570	87	161
1907	147737	BVY4XL	WTCHG_598912_267126	vacc'd 2-7 yrs	2017-01-12	VT	3	4	0,57	0	0	1	0	700	9	10
1908	147738	BVX1Q7	WTCHG_598912_267170	adult	2016-02-11	NVT	15C	2	0,41	0	0	0	0	10603	35	5
1909	147739	BVX1RG	WTCHG_598912_268138	adult	2016-02-29	VT	19A	2	0,03	0	0	0	0	847	113	53
1910	147740	BVX15S	WTCHG_598912_268158	adult	2015-08-21	NVT	34	1	0,03	0	0	0	0	5258	33	217
1911	147741	BVX1PR	WTCHG_598912_269146	adult	2016-02-03	VT	9V	2	0,23	0	0	0	0	9473	30	54
1912	147742	BVX1B2	WTCHG_598912_269150	adult	2016-01-13	NVT	13	2	0,15	0	0	0	0	2053	14	65
1913	147743	BVX1PW	WTCHG_598912_270134	adult	2016-02-08	VT	6A	2	0,07	0	0	0	0	9549	94	190
1914	147744	BVY3C2	WTCHG_598912_270162	vacc'd 2-7 yrs	2016-12-01	NVT	46	4	0,05	1	0	1	0	11780	46	26
1915	147745	BVY3BI	WTCHG_598912_271122	vacc'd 2-7 yrs	2016-11-29	NVT	17F	4	0,05	0	0	0	0	8829	137	61
1916	147746	BVX3MZ	WTCHG_598912_271174	adult	2017-12-05	NVT	20	6	0,03	0	0	0	0	NA	31	163
1917	147747	BVY3BQ	WTCHG_598912_272110	vacc'd 2-7 yrs	2016-11-30	NVT	17F	4	0,05	0	0	1	0	9526	49	61
1918	147748	BVY5T5	WTCHG_598912_272186	vacc'd 2-7 yrs	2017-03-20	NVT	15C	4	0,41	0	0	0	0	10603	35	5
1919	147749	BVY5T9	WTCHG_598912_273103	vacc'd 2-7 yrs	2017-03-20	NVT	15A	4	0,03	0	0	0	0	10554	10	22
1920	147750	BVX1QR	WTCHG_598912_273193	adult	2016-02-23	NVT	NT	2	0,06	0	0	1	0	3207	84	129
1921	147751	BVX11A	WTCHG_598912_274181	adult	2015-07-10	NVT	NT	1	0,03	0	0	0	0	NA	20	92
1922	147752	BVY52R	WTCHG_598912_275127	vacc'd 2-7 yrs	2017-04-07	NVT	11A	4	0,03	0	0	0	0	12252	2	40
1923	147753	BVX1B6	WTCHG_598912_275169	adult	2016-03-04	VT	3	2	0,14	0	0	1	0	700	9	10
1924	147754	BVY5TK	WTCHG_598912_276139	vacc'd 2-7 yrs	2017-03-21	VT	19F	4	0,28	0	0	0	0	347	32	21
1925	147755	BVX1RL	WTCHG_598912_277145	adult	2016-03-02	VT	4	2	0,03	0	0	1	0	2213	47	86
1926	147756	BVX14U	WTCHG_598912_278133	adult	2015-08-14	VT	6A	1	0,07	0	0	0	0	9549	94	190
1927	147757	BVY4W5	WTCHG_598912_278163	unvacc'd 5-10yrs	2017-02-22	NVT	NT	4	0,04	0	0	0	0	7604	54	211
1928	147758	BVX159	WTCHG_598912_279121	adult	2015-08-18	VT	3	1	0,57	0	0	1	0	700	9	10
1929	147759	BVX198	WTCHG_598912_280109	adult	2016-01-26	NVT	35B	2	0,21	0	0	0	0	361	6	5
1930	147760	BVY5GU	WTCHG_598912_280187	vacc'd 2-7 yrs	2017-03-31	NVT	35B	4	0,32	0	0	0	0	10599	6	5
1931	147761	BVY5FV	WTCHG_598912_281104	unvacc'd 5-10yrs	2017-02-28	NVT	35B	4	0,47	0	0	0	0	12398	6	5
1932	147762	BVX1Q5	WTCHG_598912_281192	adult	2016-02-11	NVT	9A_9L_9N	2	0,03	0	0	0	0	NA	138	325
1933	147763	BVY5I3	WTCHG_598912_282116	vacc'd 2-7 yrs	2017-04-12	NVT	13	4	0,15	0	0	0	0	NA	14	65
1934	147764	BVX1Q9	WTCHG_598912_282180	adult	2016-02-12	NVT	10A	2	0,03	0	0	1	0	7055	25	30
1935	147765	BVY6YE	WTCHG_598912_283128	vacc'd 2-7 yrs	2017-11-27	NVT	15C	6	0,41	0	0	1	1	10603	35	5
1936	147766	BVY2JF	WTCHG_598912_283168	vacc'd 2-7 yrs	2016-12-14	NVT	22F	4	0,03	0	0	0	0	NA	19	NA
1937	147767	BVY7E3	WTCHG_598912_284140	vacc'd 2-7 yrs	2017-12-07	NVT	13	6	0,15	0	0	0	0	2053	14	65
1938	147768	BVX1BK	WTCHG_598912_284156	adult	2016-03-29	VT	3	2	0,57	0	0	1	0	700	9	10
1939	147769	BVX1RJ	WTCHG_598912_285144	adult	2016-03-02	NVT	34	2	0,03	0	0	0	0	NA	33	217
1940	147770	BVY5T6	WTCHG_598912_285152	vacc'd 2-7 yrs	2017-03-20	NVT	15BC	4	0,41	0	0	0	0	10603	35	5
1941	147771	BVX15W	WTCHG_598912_286132	adult	2015-08-21	VT	19F	1	0,28	0	0	1	0	NA	32	21
1942	147772	BVY6YF	WTCHG_598912_286164	vacc'd 2-7 yrs	2017-11-28	NVT	NT	6	0,04	0	0	0	0	7604	54	211
1943	147773	BVY736	WTCHG_598912_287120	vacc'd 2-7 yrs	2017-09-08	NVT	35B	5	0,32	0	0	0	0	361	6	5
1944	147774	BVY5TB	WTCHG_598912_287176	vacc'd 2-7 yrs	2017-03-20	NVT	23A	4	0,03	0	0	0	0	5080	62	116
1945	147775	BVY64L	WTCHG_598912_288108	vacc'd 2-7 yrs	2017-09-01	VT	3	5	0,57	0	0	1	0	NA	9	10
1946	147776	BVY7DL	WTCHG_598912_288188	vacc'd 2-7 yrs	2017-12-13	NVT	NT	6	0,04	0	0	0	0	7604	54	211
1947	147777	BVY53E	WTCHG_598912_289105	vacc'd 2-7 yrs	2017-04-11	NVT	10B	4	0,03	0	0	1	0	4084	25	30
1948	147778	BVY73I	WTCHG_598912_289191	vacc'd 2-7 yrs	2017-09-19	VT	3	5	0,06	0	0	0	1	5435	60	9
1949	147779	BVX3MW	WTCHG_598912_290117	adult	2017-11-30	NVT	15B	6	0,06	0	0	0	0	7522	59	25
1950	147780	BVY74F	WTCHG_598912_290179	vacc'd 2-7 yrs	2017-09-12	NVT	NT	5	0,19	0	0	1	1	9519	27	148
1951	147781	BVY6YP	WTCHG_598912_291129	vacc'd 2-7 yrs	2017-11-30	NVT	13	6	0,15	0	0	0	0	NA	14	65
1952	147782	BVY64P	WTCHG_598912_291167	vacc'd 2-7 yrs	2017-09-01	NVT	NT	5	0,03	0	0	1	1	10554	10	22
1953	147783	BVY5TZ	WTCHG_598912_292141	vacc'd 2-7 yrs	2017-03-23	NVT	17F	4	0,05	0	0	1	1	9926	66	61
1954	147784	BVY64S	WTCHG_598912_292155	vacc'd 2-7 yrs	2017-09-04	NVT	NT	5	0,03	0	0	0	0	NA	20	92
1955	147785	BVY74M	WTCHG_598912_293143	vacc'd 2-7 yrs	2017-09-13	NVT	35B	5	0,32	0	0	0	0	10599	6	5
1956	147786	BVY5UM	WTCHG_598912_293153	vacc'd 2-7 yrs	2017-04-05	NVT	13	4	0,15	0	0	0	0	2053	14	65
1957	147787	BVY64V	WTCHG_598912_294131	vacc'd 2-7 yrs	2017-09-04	NVT	NT	5	0,03	0	0	0	0	NA	20	92
1958	147788	BVY4RU	WTCHG_598912_294165	vacc'd 2-7 yrs	2017-04-12	NVT	NT	4	0,03	0	0	0	0	9566	65	102
1959	147789	BVY64Q	WTCHG_598912_295119	vacc'd 2-7 yrs	2017-09-01	NVT	15BC	5	0,17	0	0	0	0	NA	90	88
1960	147790	BVY7D7	WTCHG_598912_295177	vacc'd 2-7 yrs	2017-12-08	NVT	12F	6	0,03	1	0	1	1	NA	46	26
1961	147791	BVY5R5	WTCHG_598912_296107	vacc'd 2-7 yrs	2017-08-14	NVT	38	5	0,17	0	0	1	1	NA	120	38
1962	147792	BVY4VD	WTCHG_598912_296189	vacc'd 2-7 yrs	2017-03-22	NVT	34	4	0,03	0	0	0	0	5258	33	217
1963	147793	BVY79I	WTCHG_598913_201107	unvacc'd 5-10yrs	2018-02-23	NVT	24A	6	0,06	0	0	0	0	NA	44	91
1964	147794	BVY718	WTCHG_598913_201191	vacc'd 2-7 yrs	2017-12-18	NVT	NT	6	0,24	0	0	1	1	702	55	184
1965	147795	BVY6QV	WTCHG_598913_202119	unvacc'd 5-10yrs	2018-03-01	NVT	33D	6	0,03	0	0	0	0	4084	4	30
1966	147796	BVY71C	WTCHG_598913_202179	vacc'd 2-7 yrs	2017-12-19	NVT	11A	6	0,03	0	0	0	0	12328	16	538
1967	147797	BVX3QS	WTCHG_598913_203131	adult	2018-03-21	NVT	18A	6	0,03	0	0	0	0	12265	7	61
1968	147798	BVY51H	WTCHG_598913_203167	vacc'd 2-7 yrs	2017-12-19	VT	6A	6	0,03	0	0	1	0	2987	72	120
1969	147799	BVY7H8	WTCHG_598913_204143	vacc'd 2-7 yrs	2018-01-19	VT	23F	6	0,16	0	0	0	0	NA	139	5
1970	147800	BVY51G	WTCHG_598913_204155	vacc'd 2-7 yrs	2017-12-19	VT	6A	6	0,03	0	0	1	0	2987	72	120
1971	147801	BVY7JC	WTCHG_598913_205143	vacc'd 2-7 yrs	2018-02-23	NVT	21	6	0,03	0	0	0	0	5103	19	71
1972	147802	BVY508	WTCHG_598913_205155	vacc'd 2-7 yrs	2018-03-29	NVT	15B	6	0,15	0	0	0	0	12327	35	5
1973	147803	BVY7EJ	WTCHG_598913_206131	vacc'd 2-7 yrs	2017-12-13	VT	3	6	0,57	0	0	1	0	NA	9	10
1974	147804	BVX1AV	WTCHG_598913_206167	adult	2016-01-08	NVT	NT	2	0,03	0	0	0	0	NA	38	455
1975	147805	BVY7E6	WTCHG_598913_207119	vacc'd 2-7 yrs	2017-12-07	NVT	NT	6	0,03	0	0	1	1	10583	130	218
1976	147806	BVY50T	WTCHG_598913_207179	vacc'd 2-7 yrs	2018-04-06	NVT	11A	6	0,03	0	0	0	0	10568	31	163
1977	147807	BVX3PS	WTCHG_598913_208107	adult	2018-01-31	NVT	23A	6	0,03	0	0	1	0	5080	62	116
1978	147808	BVY722	WTCHG_598913_208191	vacc'd 2-7 yrs	2018-01-25	NVT	17F	6	0,1	0	0	0	0	NA	109	NA
1979	147809	BVX3SX	WTCHG_598913_209108	adult	2018-04-10	NVT	34	6	0,03	0	0	0	0	NA	33	217
1980	147810	BVY7F4	WTCHG_598913_209190	unvacc'd 5-10yrs	2018-01-18	NVT	20	6	0,03	0	0	0	0	NA	55	184
1981	147811	BVY7DT	WTCHG_598913_210178	vacc'd 2-7 yrs	2017-12-05	NVT	NT	6	0,04	0	0	0	0	7604	54	211
1982	147812	BVY4Y7	WTCHG_598913_211166	unvacc'd 5-10yrs	2017-02-03	NVT	28F	4	0,03	0	0	0	0	NA	51	228
1983	147813	BVY71F	WTCHG_598913_212144	vacc'd 2-7 yrs	2017-12-19	NVT	34	6	0,03	0	0	0	0	NA	33	NA
1984	147814	BVY7DW	WTCHG_598913_212154	vacc'd 2-7 yrs	2017-12-06	VT	23F	6	0,03	0	0	0	0	NA	38	455
1985	147815	BVY7ED	WTCHG_598913_213142	vacc'd 2-7 yrs	2017-12-12	NVT	15B	6	0,41	0	0	0	0	10603	35	5
1986	147816	BVX1AC	WTCHG_598913_213156	adult	2015-11-26	VT	1	2	0,03	1	0	1	0	217	15	2
1987	147817	BVY548	WTCHG_598913_214130	vacc'd 2-7 yrs	2017-04-10	NVT	21	4	0,03	0	0	0	0	5103	19	71
1988	147818	BVX1R3	WTCHG_598913_214168	adult	2016-02-26	NVT	13	2	0,15	1	0	1	1	2053	14	65
1989	147819	BVY5TP	WTCHG_598913_215118	vacc'd 2-7 yrs	2017-03-22	NVT	35B	4	0,32	0	0	0	0	10599	6	5
1990	147820	BVY51A	WTCHG_598913_215180	vacc'd 2-7 yrs	2018-04-10	NVT	15B	6	0,12	0	0	1	0	NA	90	88
1991	147821	BVY7EK	WTCHG_598913_216106	vacc'd 2-7 yrs	2017-12-13	NVT	34	6	0,03	0	0	0	0	9524	56	217
1992	147822	BVY70A	WTCHG_598913_216192	unvacc'd 5-10yrs	2018-03-19	NVT	17F	6	0,1	0	0	0	0	NA	109	NA
1993	147823	BVX3NP	WTCHG_598913_217109	adult	2018-01-10	VT	23F	6	0,23	0	0	1	1	2059	3	14
1994	147824	BVY71E	WTCHG_598913_217189	vacc'd 2-7 yrs	2017-12-19	NVT	25F	6	0,03	0	0	0	1	5604	100	155
1995	147825	BVX1PN	WTCHG_598913_218121	adult	2016-02-02	NVT	13	2	0,15	0	0	0	0	NA	14	65
1996	147826	BVY511	WTCHG_598913_219133	vacc'd 2-7 yrs	2018-04-06	VT	19F	6	0,28	0	0	1	0	10572	32	21
1997	147827	BVY7H0	WTCHG_598913_219165	vacc'd 2-7 yrs	2018-01-17	VT	19F	6	0,03	0	0	0	0	7105	20	92
1998	147828	BVY51N	WTCHG_598913_220153	vacc'd 2-7 yrs	2017-12-20	VT	19F	6	0,27	0	0	1	1	172	35	5
1999	147829	BVY7I9	WTCHG_598913_221141	vacc'd 2-7 yrs	2018-01-26	NVT	16F	6	0,03	0	0	0	0	6030	8	104
[truncated: 805 more rows]
