# Supplementary material for: The metabolic, virulence and antimicrobial resistance profiles of colonising Streptococcus pneumoniae shift after PCV13 introduction in urban Malawi
Source: Nat Commun. 2023 Nov 17;14:7477. doi: 10.1038/s41467-023-43160-y (PMC10656543; doi:10.1038/s41467-023-43160-y)
Supplement: Supplementary file 5 — Supplementary Data 3 [file 41467_2023_43160_MOESM5_ESM.xlsx]

## Sheet: Sheet1
Metabolic type	GPSC	MLST
1 (n=4)	648 (n=4)	6441 (n=4)
2 (n=20)	40 (n=20)	NA (n=15), 12252 (n=4), 5266 (n=1)
3 (n=62)	14 (n=62)	NA (n=15), 2059 (n=43), 243 (n=2), 8337 (n=2)
4 (n=55)	30 (n=55)	8774 (n=2), 4084 (n=39), NA (n=13), 3735 (n=1)
5 (n=12)	13 (n=12)	9920 (n=9), NA (n=3)
6 (n=115)	5 (n=115)	NA (n=18), 371 (n=45), 10599 (n=42), 12398 (n=7), 11717 (n=3)
7 (n=38)	61 (n=38)	10668 (n=28), NA (n=8), 12265 (n=2)
8 (n=62)	104 (n=62)	6030 (n=59), 12807 (n=2), NA (n=1)
9 (n=106)	10 (n=106)	700 (n=73), 10879 (n=13), NA (n=18), 230 (n=2)
10 (n=77)	22 (n=177)	NA (n=16), 10554 (n=60), 10654 (n=1)
11 (n=15)	40 (n=14), NA (n=1)	5266 (n=11), NA (n=2), 12158 (n=1), 9903 (n=1)
12 (n=17)	22 (n=17)	5902 (n=13), NA (n=4)
13 (n=10)	210 (n=10)	11688 (n=6), 10674 (n=3), NA (n=1)
14 (n=127)	65 (n=127)	2053 (n=120), NA (n=7)
15 (n=17)	2 (n=17)	5012 (n=8), 217 (n=8), 8158 (n=1)
16 (n=13)	538 (n=13)	NA (n=7), 12328 (n=5), 10856 (n=1)
17 (n=33)	13 (n=33)	12945 (n=9), 10750 (n=10), NA (n=4), 9506 (n=7), 10888 (n=2), 2285 (n=1)
18 (n=8)	335 (n=8)	NA (n=1), 7653 (n=7)
19 (n=30)	71 (n=14), NA (n=17)	NA (n=19), 5103 (n=10), 11735 (n=1)
20 (n=129)	92 (n=129)	7105 (n=34), 10587 (n=49), NA (n=42), 7053 (n=4)
21 (n=9)	61 (n=7), NA (n=2)	9537 (n=4), NA (n=5)
22 (n=24)	145 (n=77)	5483 (n=5), NA (n=16), 12344 (n=3)
23 (n=45)	102 (n=45)	10880 (n=41), NA (n=1), 11103 (n=3)
24 (n=2)	377 (n=2)	10640 (n=2)
25 (n=51)	30 (n=51)	7055 (n=22), 4084 (n=12), NA (n=11), 12255 (n=6)
26 (n=15)	143 (n=15)	9937 (n=4), 9572 (n=9), NA (n=2)
27 (n=97)	148 (n=94), NA (n=3)	10643 (n=9), 9519 (n=55), NA (n=30), 12685 (n=2), 9812 (n=1)
28 (n=8)	537 (n=8)	5359 (n=7), NA (n=1)
29 (n=1)	215 (n=1)	3465 (n=1)
30 (n=22)	54 (n=55)	9473 (n=13), 5778 (n=7), 12340 (n=1), 706 (n=1)
31 (n=84)	163 (n=83), NA (n=1)	NA (n=20), 10633 (n=3), 10568 (n=61)
32 (n=77)	21 (n=77)	347 (n=29), 10572 (n=27), 12339 (n=1), NA (n=17), 7142 (n=2), 12332 (n=1)
33 (n=84)	217 (n=69), NA (n=15)	5258 (n=70), NA (n=14)
34 (n=38)	17 (n=38)	4873 (n=7), 2062 (n=4), 9457 (n=13), NA (n=12), 8309 (n=1), 12154 (n=1)
35 (n=88)	5 (n=88)	12327 (n=4), NA (n=10), 172 (n=15), 4968 (n=1), 5914 (n=1), 10603 (n=55), 10732 (n=2)
37 (n=10)	142 (n=10)	12351 (n=1), 9523 (n=6), NA (n=3)
37 (n=10)	114 (n=10)	NA (n=2), 5326 (n=3), 12258 (n=5)
38 (n=44)	455 (n=44)	NA (n=44)
39 (n=12)	56 (n=12)	10675 (n=2), 8672 (n=8), 11769 (n=2)
40 (n=6)	1 (n=20)	8678 (n=5), 271 (n=1)
41 (n=16)	277 (n=16)	10868 (n=16)
42 (n=45)	43 (n=45)	3214 (n=37), NA (n=7), 9691 (n=1)
43 (n=20)	13 (n=18), NA (n=2)	9915 (n=6), NA (n=14)
44 (n=45)	91 (n=45)	NA (n=3), 10992 (n=32), 5079 (n=10)
45 (n=3)	96 (n=3)	9476 (n=3)
46 (n=27)	26 (n=27)	11780 (n=6), 989 (n=17), NA 11075 (n=3)
47 (n=20)	86 (n=20)	2213 (n=13), 9554 (n=6), NA (n=1)
48 (n=4)	117 (n=4)	6103 (n=2), NA (n=2)
49 (n=13)	61 (n=13)	9526 (n=12), NA (n=1)
50 (n=1)	223 (n=1)	7063 (n=1)
51 (n=27)	228 (n=27)	10665 (n=5), 2795 (n=14), NA (n=8)
52 (n=14)	33 (n=9), NA (n=5)	9568 (n=5), NA (n=4), 11770 (n=5)
53 (n=34)	34 (n=34)	9546 (n=9), NA (n=24), 11746 (n=1)
54 (n=21)	211 (n=21)	7604 (n=21)
55 (n=44)	184 (n=44)	9552 (n=36), NA (n=5), 702 (n=2), 12750 (n=1)
56 (n=12)	217 (n=12)	9524 (n=12)
57 (n=57)	9 (n=56), NA (n=1)	NA (n=26), 782 (n=20), 5004 (n=1), 842 (n=3), 63 (n=7)
58 (n=6)	143 (n=5), NA (n=1)	NA (n=3), 12253 (n=3)
59 (n=14)	25 (n=14)	7522 (n=6), 8687 (n=5), NA (n=3)
60 (n=31)	9 (n=31)	5435 (n=22), 10608 (n=2), 12260 (n=3), NA (n=4)
61 (n=14)	268 (n=38)	705 (n=14)
62 (n=85)	116 (n=85)	NA (n=48), 5080 (n=35), 7707 (n=1), 10878 (n=1)
63 (n=6)	11 (n=5), NA (n=1)	NA (n=4), 7068 (n=1)
64 (n=43)	201 (n=43)	11774 (n=34), NA (n=9)
65 (n=14)	102 (n=127)	9566 (n=13), NA (n=1)
66 (n=21)	61 (n=21)	9926 (n=18), NA (n=3)
67 (n=12)	NA (n=12)	NA (n=12)
68 (n=9)	13 (n=9)	9532 (n=9)
69 (n=2)	272 (n=2)	4884 (n=1), 12330 (n=1)
70 (n=9)	8 (n=9)	7050 (n=8), 289 (n=1)
71 (n=15)	260 (n=14), NA (n=1)	12257 (n=14), NA (n=1)
72 (n=14)	120 (n=14)	2987 (n=8), NA (n=4), 12322 (n=2)
73 (n=8)	148 (n=8)	9519 (n=6), NA (n=2)
74 (n=30)	355 (n=30)	852 (n=30)
75 (n=1)	51 (n=1)	458 (n=1)
76 (n=4)	183 (n=4)	2902 (n=3), NA (n=1)
77 (n=23)	60 (n=23)	NA (n=6), 3265 (n=16), 9810 (n=1)
78 (n=6)	169 (n=6)	2911 (n=6)
79 (n=2)	1 (n=2)	420 (n=2)
80 (n=8)	202 (n=8)	9897 (n=8)
81 (n=10)	NA (n=10)	NA (n=10)
82 (n=9)	79 (n=9)	NA (n=4), 5410 (n=5)
83 (n=3)	NA (n=3)	NA (n=3)
84 (n=13)	129 (n=13)	3207 (n=9), NA (n=3), 385 (n=1)
85 (n=1)	230 (n=1)	2754 (n=1)
86 (n=28)	57 (n=20)	NA (n=18), 444 (n=2)
87 (n=16)	161 (n=15), NA (n=1)	9570 (n=4), 9449 (n=4), 12673 (n=1), NA (n=7)
88 (n=4)	14 (n=4)	NA (n=1), 6279 (n=3)
89 (n=1)	181 (n=1)	4378 (n=1)
90 (n=9)	88 (n=7), NA (n=2)	1264 (n=2), NA (n=8)
91 (n=2)	535 (n=2)	NA (n=1)
92 (n=3)	538 (n=2), NA (n=1)	NA (n=3)
93 (n=51)	102 (n=51)	4423 (n=50), NA (n=1)
94 (n=9)	190 (n=9)	9549 (n=8), 12356 (n=1)
95 (n=6)	206 (n=6)	5077 (n=6)
96 (n=1)	3 (n=1)	3847 (n=1)
97 (n=1)	NA (n=1)	NA (n=1)
98 (n=2)	98 (n=2)	3406 (n=2)
99 (n=1)	NA (n=1)	NA (n=1)
100 (n=5)	155 (n=5)	2650 (n=4), 5604 (n=1)
101 (n=6)	171 (n=6)	11709 (n=6)
102 (n=1)	NA (n=1)	NA (n=1)
103 (n=2)	540 (n=2)	9445 (n=2)
104 (n=1)	243 (n=1)	10647 (n=1)
105 (n=2)	NA (n=2)	NA (n=2)
106 (n=4)	22 (n=4)	12492 (n=3), NA (n=1)
107 (n=1)	NA (n=1)	NA (n=1)
108 (n=8)	11 (n=8)	11760 (n=8)
109 (n=29)	NA (n=29)	NA (n=29)
110 (n=1)	5 (n=1)	NA (n=1)
111 (n=2)	NA (n=2)	NA (n=2)
112 (n=4)	226 (n=4)	NA (n=4)
113 (n=6)	53 (n=6)	847 (n=6)
114 (n=3)	163 (n=2), NA (n=1)	NA (n=3)
115 (n=3)	188 (n=1), 376 (n=2)	10660 (n=3)
116 (n=1)	22 (n=85)	NA (n=85)
117 (n=2)	233 (n=4)	5396 (n=2)
118 (n=2)	13 (n=2)	NA (n=2)
119 (n=3)	68 (n=3)	102 (n=3)
120 (n=36)	38 (n=35), NA (n=1)	NA (n=33), 9325 (n=3)
121 (n=9)	NA (n=9)	NA (n=9)
122 (n=4)	79 (n=4)	NA (n=3), 9443 (n=1)
123 (n=3)	20 (n=3)	NA (n=2), 802 (n=1)
124 (n=3)	137 (n=3)	3983 (n=3)
125 (n=1)	23 (n=1)	90 (n=1)
126 (n=1)	123 (n=1)	1033 (n=1)
127 (n=1)	10 (n=1)	3135 (n=1)
128 (n=1)	258 (n=1)	9811 (n=1)
129 (n=1)	79 (n=1)	12396 (n=1)
130 (n=3)	218 (n=3)	10583 (n=3)
131 (n=2)	22 (n=1), NA (n=1)	NA (n=1), 4984 (n=1)
132 (n=3)	281 (n=3)	NA (n=2), 14918 (n=1)
133 (n=2)	5 (n=2)	1447 (n=1), 172 (n=1)
134 (n=1)	84 (n=1)	12888 (n=1)
135 (n=2)	NA (n=2)	NA (n=2)
137 (n=1)	NA (n=1)	NA (n=1)
137 (n=1)	61 (n=1)	8829 (n=1)
138 (n=1)	325 (n=1)	NA (n=1)
139 (n=3)	5 (n=1), NA (n=2)	NA (n=2), 15021 (n=1)
140 (n=1)	NA (n=1)	NA (n=1)
141 (n=1)	376 (n=1)	NA (n=1)
142 (n=2)	192 (n=10)	NA (n=2)
143 (n=1)	NA (n=1)	11884 (n=1)
144 (n=1)	332 (n=1)	4156 (n=1)
145 (n=1)	159 (n=1)	NA (n=1)
146 (n=3)	337 (n=3)	2234 (n=3)
147 (n=1)	NA (n=1)	NA (n=1)
148 (n=1)	NA (n=1)	NA (n=1)
