# Supplementary material for: The metabolic, virulence and antimicrobial resistance profiles of colonising Streptococcus pneumoniae shift after PCV13 introduction in urban Malawi
Source: Nat Commun. 2023 Nov 17;14:7477. doi: 10.1038/s41467-023-43160-y (PMC10656543; doi:10.1038/s41467-023-43160-y)
Supplement: Supplementary file 6 — Supplementary Data 4 [file 41467_2023_43160_MOESM6_ESM.xlsx]

## Sheet: Sheet1
MT	cbpD	cpsC	hysA	iga	lytA	nanB	pce/cbpE	ply	rrgA	rrgB	sipA	srtC-1/srtB	srtC-2/srtC	srtC-3/srtD	srtG1	zmpC
1	NA	NA	NA	NA	0	0	0	0	NA	NA	NA	NA	NA	NA	NA	NA
2	0.0418	NA	0	NA	0.0197	0.0019	0.2483	0	NA	NA	NA	NA	NA	NA	NA	NA
3	0.0766	NA	NA	NA	0	0.0034	0	0.0084	0.0372	0	NA	0	0	0	NA	NA
4	0.0147	NA	0	NA	0.0104	0.0412	NA	0	NA	NA	NA	NA	NA	NA	NA	0.0001
5	0	NA	NA	NA	0	0	0	0	NA	NA	NA	NA	NA	NA	NA	NA
6	0.0386	NA	0.0002	NA	0.001	0.0007	NA	0.0033	0.0022	0	NA	NA	0.002	0	NA	NA
7	0.0013	NA	NA	NA	0.0052	0.0135	0.0007	0	NA	NA	NA	NA	NA	NA	NA	NA
8	0	NA	NA	NA	0.0403	0.0006	0	0	NA	NA	NA	NA	NA	NA	NA	NA
9	0.0332	NA	NA	NA	0.0009	0.0204	0.0034	0.0016	0	NA	NA	0	0	0	NA	NA
10	0	0	0	NA	0.0108	0.0003	0.2835	0.0022	NA	NA	NA	NA	NA	NA	NA	NA
11	0.0516	NA	NA	NA	0.0251	0.0025	NA	0	NA	NA	NA	NA	NA	NA	NA	NA
12	0	NA	0	NA	0	0	0	0	NA	NA	NA	NA	NA	NA	NA	NA
13	0.0133	NA	NA	NA	0	0	0	0.012	NA	NA	NA	NA	NA	NA	NA	NA
14	0.0012	NA	0.0001	NA	0.0008	0.1094	0.0006	0.0004	NA	NA	NA	NA	NA	NA	NA	NA
15	0	NA	NA	NA	0	0	0	0	NA	NA	NA	NA	NA	NA	NA	NA
16	0	NA	NA	NA	0.0076	0	1.274	0.0035	NA	NA	NA	NA	NA	NA	NA	0
17	0.0496	NA	0.0175	NA	0.0566	0	0.7072	0.0084	NA	NA	NA	NA	NA	NA	NA	NA
18	0	NA	NA	NA	0	0.023	0.1697	0	NA	NA	NA	NA	NA	NA	NA	NA
19	0.0106	NA	NA	NA	0.0261	0	0	0	NA	NA	NA	NA	NA	NA	NA	NA
20	0.0911	NA	0	NA	0.0023	0.0169	0.0031	0	NA	NA	NA	NA	NA	NA	NA	NA
21	0.0138	NA	NA	NA	0.0282	0	0	0.0225	NA	NA	NA	NA	NA	NA	NA	NA
22	0.0356	NA	NA	NA	0.0327	0.0249	1.6561	0.0182	NA	NA	NA	NA	NA	NA	NA	NA
23	0	NA	0	NA	0	0	0	0	NA	NA	NA	NA	NA	NA	NA	NA
24	0	NA	NA	NA	0	0	0	0	0	NA	NA	0	0	0	NA	NA
25	0	NA	0	NA	0	0.0821	0	0.0025	NA	NA	NA	NA	NA	NA	NA	NA
26	0	NA	NA	NA	0.0082	0	NA	0	0	0	NA	NA	0	0	NA	NA
27	0.0116	NA	NA	NA	0.3428	0.0096	0.0529	0	NA	NA	NA	NA	NA	NA	NA	NA
28	NA	NA	NA	NA	0.0491	0	0	0.0506	NA	NA	NA	NA	NA	NA	NA	0
29	0	NA	NA	NA	0	0	0	0	NA	NA	NA	NA	NA	NA	NA	NA
30	0.0589	NA	NA	NA	0.0538	0.02	0.0012	0	0.4438	0	NA	NA	0	0	NA	NA
31	0.0851	NA	NA	NA	0.0013	0.0054	0.3052	0.0415	NA	NA	NA	NA	NA	NA	NA	NA
32	0.0457	NA	NA	NA	0	0.0098	1.1606	0.0006	0.7286	0.0112	0	0	0.2172	0	0.0012	NA
33	0	NA	0.0003	NA	0.2186	0.0002	0	0	NA	NA	NA	NA	NA	NA	NA	NA
34	0.1235	NA	NA	NA	0.4258	0.0011	0	0.0069	NA	NA	NA	NA	NA	NA	NA	NA
35	0.0224	NA	0.0001	NA	0.0067	0	0.0126	0	0.0289	0	NA	0	0.0115	0	NA	NA
36	0	NA	NA	NA	0	0	0	0	NA	NA	NA	NA	NA	NA	NA	NA
37	0	NA	NA	NA	0.0122	0.0328	1.1902	0.0045	NA	NA	NA	NA	NA	NA	NA	NA
38	0.0101	NA	NA	NA	0	0.0021	0.0006	0	1.0746	0	NA	NA	0	0	NA	NA
39	0	NA	NA	NA	0.0082	0.0758	0	0.0119	NA	NA	0	NA	NA	NA	0	NA
40	0	NA	NA	NA	0	0	0	0	0	0	0	NA	0	0	0	NA
41	0	NA	NA	NA	0	0	0	NA	NA	NA	NA	NA	NA	NA	NA	NA
42	0.1487	NA	0.0044	NA	0.0221	0.0005	0.1033	0.001	NA	NA	NA	NA	NA	NA	NA	0
43	0.0397	NA	0	NA	0	0.0011	0	0.0278	NA	NA	NA	NA	NA	NA	NA	NA
44	0.0025	0	NA	NA	0	0	0.083	0	NA	NA	NA	NA	NA	NA	NA	NA
45	NA	NA	NA	NA	0	0	0	NA	NA	NA	0	NA	NA	NA	0	NA
46	0.0585	NA	NA	0.0001	0.0246	0	0	0	NA	NA	NA	NA	NA	NA	NA	NA
47	0	0	0.0004	NA	0	0.0011	0	0	NA	NA	NA	NA	NA	NA	NA	NA
48	0	NA	NA	NA	0	0	0	0	0.3181	0	NA	0.0277	1.8023	0	NA	NA
49	0	NA	NA	NA	0	0.0029	0	0	NA	NA	NA	NA	NA	NA	NA	NA
50	0	NA	NA	NA	0	0	0	0	0	NA	NA	0	0	0	NA	NA
51	0.0305	NA	0	NA	0	0.0008	0.1431	0.0017	NA	NA	NA	NA	NA	NA	NA	NA
52	0.009	NA	0	NA	0.3095	0	0	0	NA	NA	NA	NA	NA	NA	NA	NA
53	0.0078	NA	NA	NA	0.0218	0.0325	0.1268	0.0048	NA	NA	NA	NA	NA	NA	NA	NA
54	0.0081	NA	NA	NA	0	0.001	NA	NA	NA	NA	NA	NA	NA	NA	NA	0
55	0.0124	NA	0	NA	0.0023	0.0118	2.5361	0.0021	NA	NA	NA	NA	NA	NA	NA	NA
56	0	NA	0	NA	0	0	0.0021	0	NA	NA	NA	NA	NA	NA	NA	NA
57	0.0156	NA	0	NA	0.0308	0.0011	0.0641	0.0071	NA	NA	NA	NA	NA	NA	NA	0.0001
58	0.033	NA	NA	NA	0	0.0055	NA	0	NA	NA	NA	NA	NA	NA	NA	NA
59	0.009	NA	0	NA	0	0.0054	NA	0.0059	NA	NA	NA	NA	NA	NA	NA	NA
60	0.1933	NA	NA	NA	0	0.0437	0	0.0041	NA	NA	NA	NA	NA	NA	NA	0
61	0	NA	NA	NA	0	0	0	0	NA	NA	NA	NA	NA	NA	NA	NA
62	0.0069	NA	NA	NA	0.0034	0.001	0.0003	0.0005	NA	NA	NA	NA	NA	NA	NA	NA
63	0.0332	NA	NA	NA	0	0	0	0	NA	NA	NA	NA	NA	NA	NA	NA
64	0.0216	NA	NA	NA	0.0253	0	NA	0	NA	NA	NA	NA	NA	NA	NA	NA
65	0	NA	NA	NA	0.007	0.0132	0.439	0.0032	NA	NA	NA	NA	NA	NA	NA	NA
66	0	NA	NA	NA	0	0.0074	0.0012	0.0021	NA	NA	NA	NA	NA	NA	NA	NA
67	0.1486	NA	NA	NA	0	0.0042	0	0	NA	NA	NA	NA	NA	NA	NA	NA
68	0.0055	NA	NA	NA	0.019	0	0	0	NA	NA	NA	NA	NA	NA	NA	NA
69	0	NA	NA	NA	0	0	NA	0	NA	NA	NA	NA	NA	NA	NA	NA
70	NA	NA	NA	NA	0	0	0.9133	0	NA	NA	NA	NA	NA	NA	NA	NA
71	0	NA	NA	NA	0.0066	0.0049	0	0	NA	NA	NA	0	0	0	NA	NA
72	0.0036	NA	0	NA	0	0	NA	0	NA	NA	NA	NA	NA	NA	NA	NA
73	0.0107	NA	NA	NA	0.0562	0	0.0032	0	NA	NA	NA	NA	NA	NA	NA	NA
74	0	NA	NA	NA	0	0	0	0	0	NA	NA	0	0	0	NA	NA
75	NA	NA	NA	NA	0	0	NA	0	NA	NA	NA	NA	NA	NA	NA	NA
76	0	NA	NA	NA	0	0.0051	0.7665	0.015	NA	NA	NA	NA	NA	NA	NA	NA
77	NA	NA	NA	NA	0	0	NA	0	NA	NA	NA	NA	NA	NA	NA	NA
78	0	NA	NA	NA	0	NA	0	0	NA	NA	NA	0	NA	NA	NA	NA
79	0	NA	NA	NA	0	0	0	0	0	0	0	NA	0	0	0	NA
80	0.1275	NA	NA	NA	NA	0.1099	0	0	NA	NA	NA	NA	NA	NA	NA	NA
81	0.005	NA	NA	NA	0	0	NA	0	NA	NA	NA	NA	NA	NA	NA	NA
82	0.0371	0	NA	NA	0	0.0462	NA	0	0	0	NA	0	0	0	NA	NA
83	0	NA	NA	NA	0	0	NA	0	NA	NA	NA	NA	NA	NA	NA	NA
84	0.0038	NA	NA	NA	0	0.0052	0.0343	0.0035	0	NA	NA	0	NA	NA	NA	NA
85	0	NA	NA	NA	0	0	0	0	NA	NA	NA	NA	NA	NA	NA	NA
86	0.0018	NA	0.0004	NA	0	0.0007	0	0	NA	NA	NA	NA	NA	NA	NA	NA
87	0.0152	NA	0.0022	NA	0.0061	NA	0.0152	0.009	NA	NA	NA	NA	NA	NA	NA	NA
88	NA	NA	NA	NA	0	0	0	0	0	NA	NA	0	NA	NA	NA	NA
89	0	NA	NA	0	0	0	0	0	NA	NA	NA	NA	NA	NA	NA	NA
90	0	NA	NA	NA	0	0	0.0028	0	NA	NA	NA	NA	NA	NA	NA	NA
91	0.2231	NA	NA	NA	0	0.0102	0	0.0899	NA	NA	NA	NA	NA	NA	NA	NA
92	0.1487	NA	NA	NA	0	0	2.4426	0	NA	NA	NA	NA	NA	NA	NA	NA
93	0	NA	0.0002	NA	0	0	NA	0	NA	NA	NA	NA	NA	NA	NA	NA
94	0	NA	NA	NA	0.0122	0	NA	0.005	NA	NA	NA	NA	NA	NA	NA	NA
95	0	NA	0	NA	0	0.0055	0	0	NA	NA	NA	NA	NA	NA	NA	NA
96	0	NA	0	NA	0	NA	NA	NA	NA	NA	NA	NA	NA	NA	NA	0
97	0	NA	NA	NA	0	NA	0	0	NA	NA	NA	NA	NA	NA	NA	NA
98	NA	NA	0.0044	NA	0	0	0	NA	NA	NA	NA	NA	NA	NA	NA	NA
99	0	NA	NA	NA	0	0	0	0	NA	NA	NA	NA	NA	NA	NA	0
100	0	NA	NA	NA	0	0	0	0	NA	NA	NA	NA	NA	NA	NA	NA
101	0	NA	NA	NA	0	0	0	0	NA	NA	NA	NA	NA	NA	NA	NA
102	0	NA	NA	NA	0	0	0	0	NA	NA	NA	NA	NA	NA	NA	NA
103	0.099	0	NA	NA	0	0	NA	0	NA	NA	NA	NA	NA	NA	NA	NA
104	0	NA	NA	NA	0	0	0	0	NA	NA	NA	NA	NA	NA	NA	0
105	0	NA	NA	NA	0	0	NA	0	NA	NA	NA	NA	NA	NA	NA	NA
106	0	NA	0	NA	0	0	0	0	NA	NA	NA	NA	NA	NA	NA	NA
107	0	NA	NA	NA	0	0	NA	0	NA	NA	NA	NA	NA	NA	NA	NA
108	0	NA	NA	0.0007	0	NA	0	0	NA	NA	NA	NA	NA	NA	NA	NA
109	0	NA	NA	NA	0	0	0	0	NA	NA	NA	NA	NA	NA	NA	NA
110	0	NA	0	NA	0	0	NA	0	NA	NA	NA	NA	NA	NA	NA	NA
111	0	NA	0	NA	0.1966	0	0	0	NA	NA	NA	NA	NA	NA	NA	NA
112	0	NA	NA	NA	0	0	0	NA	NA	NA	NA	NA	NA	NA	NA	NA
113	0	NA	NA	NA	0	0.0247	0	0	0	0	NA	NA	0.0301	0	NA	NA
114	0	NA	NA	NA	0	0	0	0	NA	NA	NA	NA	NA	NA	NA	NA
115	0	NA	NA	0	0	0	0	0	NA	NA	NA	NA	NA	NA	NA	NA
116	0	NA	NA	NA	0	0	0	0	NA	NA	NA	NA	NA	NA	NA	NA
117	0	NA	NA	NA	0	0	0	0	NA	NA	NA	NA	NA	NA	NA	NA
118	0	NA	0	NA	0.7863	0	0	0	NA	NA	NA	NA	NA	NA	NA	NA
119	0	NA	NA	NA	0	0	0	0	NA	NA	NA	NA	NA	NA	NA	NA
120	0	NA	NA	NA	0.0109	NA	0.0319	0.0024	NA	NA	NA	NA	NA	NA	NA	NA
121	0	NA	NA	NA	0	0.0023	0.1381	0	NA	NA	NA	NA	NA	NA	NA	NA
122	NA	0	NA	0.0006	0	0	NA	0.0112	0	0	NA	0	0	0	NA	NA
123	0	NA	NA	NA	0	0.0069	0	0	0	NA	NA	0	0	0	NA	NA
124	NA	NA	NA	NA	0	0	0	0	NA	NA	NA	NA	NA	NA	NA	NA
125	0	NA	NA	NA	0	NA	0	0	NA	NA	NA	0	NA	NA	NA	NA
126	0	NA	NA	NA	0	0	0	0	NA	NA	NA	NA	NA	NA	NA	NA
127	0	NA	NA	NA	0	0	0	0	NA	NA	NA	NA	NA	NA	NA	NA
128	0	NA	NA	NA	0	NA	0	0	NA	NA	NA	NA	NA	NA	NA	NA
129	NA	0	NA	0	0	0	NA	0	0	0	NA	0	0	0	NA	NA
130	0	NA	NA	NA	0	0	0	0	NA	NA	NA	NA	NA	NA	NA	NA
131	0.0249	NA	0	NA	0	0.1642	0	0.0225	NA	NA	NA	NA	NA	NA	NA	NA
132	0.0995	NA	NA	NA	0	0.0068	NA	0	NA	NA	NA	NA	NA	NA	NA	NA
133	0.0249	NA	NA	NA	0	0	NA	0	NA	NA	NA	0	NA	NA	NA	NA
134	0	NA	0	NA	0	0	0	0	0	NA	0	0	0	0	0	NA
135	0	NA	0	NA	0	0	0	0	NA	NA	NA	NA	NA	NA	NA	NA
136	0	NA	NA	NA	0	0	0	0	0	0	NA	NA	0	0	NA	NA
137	0	NA	NA	NA	0	0	0	0	NA	NA	NA	NA	NA	NA	NA	NA
138	0	NA	NA	NA	0	0	NA	0	NA	NA	NA	NA	NA	NA	NA	NA
139	0	NA	0	NA	0.0329	0.0068	NA	0	NA	NA	NA	NA	NA	NA	NA	NA
140	0	NA	NA	NA	0	0	0	0	NA	NA	NA	NA	NA	NA	NA	0
141	0	NA	0	NA	0	0	0	0	0	0	NA	NA	0	0	NA	NA
142	0	NA	NA	NA	0	0	0	0	NA	NA	NA	NA	NA	NA	NA	NA
144	0	NA	NA	NA	0	0	0	0	0	0	NA	NA	0	0	NA	NA
145	0	NA	NA	NA	0	0	0	0	NA	NA	NA	NA	NA	NA	NA	NA
146	0	NA	NA	NA	0	NA	NA	NA	NA	NA	NA	NA	NA	NA	NA	NA
147	0	NA	0	NA	0	NA	0	0	NA	NA	0	0	0	0	0	NA
148	0	NA	NA	NA	0	0	0	0	NA	NA	NA	NA	NA	NA	NA	NA
